# Supplementary material for: Assessing Agreement between Radiomic Features Computed for Multiple CT Imaging Settings
Source: PLoS One. 2016 Dec 29;11(12):e0166550. doi: 10.1371/journal.pone.0166550 (PMC5199063; doi:10.1371/journal.pone.0166550)
Supplement: S1 Table — (XLSX) [file pone.0166550.s003.xlsx]

## Sheet: 89 quantitative features
Slicethickness_Reconstruction_ScanTimePoint_CaseName	Uni	Bi	Vol	Intensity_Mean	Intensity_SD	Intensity_Skewness	Intensity_Kurtorsis	Intensity_Mean_MaxD	Intensity_SD_MaxD	Intensity_Skewness_MaxD	Intensity_Kurtorsis_MaxD	Shape_Compact-Factor	Shape_Eccentricity_MaxD	Shape_Solidity_MaxD	Shape_Round-Factor_MaxD	Shape_SI2	Shape_SI3	Shape_SI4	Shape_SI5	Shape_SI6	Shape_SI7	Shape_SI8	Shape_SI9	Boundary_Sigmoid-Amplitude-Mean-d5	Boundary_Sigmoid-Slope-Mean-d5	Boundary_Sigmoid-Offset-Mean-d5	Wavelet_DWT-D	Wavelet_DWT-V	Wavelet_DWT-H	Wavelet_DWT-LD	Wavelet_DWT-LV	Wavelet_DWT-LH	EdgeFreq_Mean-d1	EdgeFreq_Coarseness-d1	EdgeFreq_Contrast-d1	Fractal_Dimension-Mean	GTDM_Coarseness-d1	GTDM_Contrast-d1	GTDM_Busyness-d1	GTDM_Complexity-d1	GTDM_Strength-d1	Gabor_Energy-sum-w5	Gabor_Energy-dir0-w5	Gabor_Energy-dir45-w5	Gabor_Energy-dir90-w5	Gabor_Energy-dir135-w5	Laws_Energy-1	Laws_Energy-2	Laws_Energy-3
1.25mm_LUNG_Scan1_AABHS	40.0616	1332.17	20965.8	-198.655	258.862	-0.493528	2.56256	-207.109	245.908	-0.20652	2.24873	0.344571	0.531973	0.704479	0.834349	0.013503	0.021813	0.033833	0.058317	0.174358	0.259831	0.337736	0.095712	753.13	0.470354	163.068	7126.78	34992	21729.6	53661.1	236432	126374	512.503	0.000242	0.347488	2.06297	0.00032	0.509994	0.389352	41867.7	1.3707	139752	182508	89759.9	163119	123623	1.41959e+08	5.44773e+07	3.73498e+07
1.25mm_LUNG_Scan1_AABRJ	63.4033	3310.35	83170.9	29.9952	103.993	-1.65249	10.2781	45.5453	87.4578	-1.20483	10.8883	0.368299	0.439061	0.930954	0.806024	0.020174	0.067247	0.081443	0.092607	0.1548	0.244506	0.286656	0.049182	892.598	0.523878	166.695	4679.53	13311.7	16800.2	28860	81216.3	94836.3	270.05	3.9e-05	0.087649	2.28455	3.6e-05	0.047723	1.89441	24945.7	0.297482	75980.8	71286.9	57889.6	113276	61470.4	1.29256e+07	9.0083e+06	1.03835e+07
1.25mm_LUNG_Scan1_AABRT	29.2863	557.113	7069.47	-6.68321	174.985	-1.33389	5.91467	17.216	127.874	-1.35892	5.94997	0.368956	0.761027	0.892439	0.756511	0	0	0.010426	0.048257	0.083408	0.204945	0.502234	0.15073	779.912	0.445874	275.573	11531.3	34346.5	45461	62307.9	194356	168149	433.438	0.000624	0.250599	2.15423	0.000541	0.237944	0.152744	41741.4	3.15147	213921	178399	102274	414489	160522	4.9981e+07	2.63452e+07	3.36172e+07
1.25mm_LUNG_Scan1_AABSP	51.6502	2263.48	43728.9	27.2763	120.866	-1.06513	6.59605	28.4039	124.308	-0.987439	6.23541	0.352659	0.600706	0.879156	0.705489	0.042675	0.056339	0.090404	0.112366	0.156476	0.220115	0.253619	0.064637	822.329	0.529315	234.009	6780.06	18830.8	28226.1	37656.1	117179	112711	336.351	7.5e-05	0.133546	2.28179	6.5e-05	0.088324	1.1694	31415.9	0.444488	123525	93971.7	66233.7	250010	83886.3	2.3894e+07	1.90103e+07	2.51992e+07
1.25mm_LUNG_Scan1_AABST	34.1596	471.241	6545.78	46.9711	113.861	-1.42511	9.53148	40.1435	112.833	-1.96153	12.0812	0.3508	0.905067	0.914908	0.640476	0.00387	0.018902	0.023664	0.039589	0.122637	0.33249	0.407352	0.051496	907.971	0.589281	166.205	10115.1	56629	18077.5	46303.3	318599	80438.7	265.782	0.000406	0.148653	2.15129	0.000397	0.088345	0.224583	15650.7	1.57399	172726	382387	89557.6	107827	111132	1.62087e+07	1.02323e+07	9.52655e+06
1.25mm_LUNG_Scan1_AABSX	12.8093	131.347	904.948	-7.22942	162.08	-1.61696	6.70066	29.5455	96.2176	-0.742988	6.70395	0.388465	0.566914	0.956522	1.06598	0	0	0	0	0	0	0.025845	0.974155	702.615	0.584901	345.409	29273.5	67878.9	53702.4	91815.7	330382	294388	407.23	0.00593	0.671064	1.97124	0.005521	0.437968	0.023984	19211.7	14.6582	307794	412557	172881	354911	290826	1.4149e+07	1.06836e+07	1.31499e+07
1.25mm_LUNG_Scan1_AABTI	83.5149	4966.51	139618	27.8976	107.559	-2.49323	21.3517	25.5321	103.235	-2.21805	15.3003	0.338413	0.679824	0.904762	0.664926	0.031924	0.067556	0.101392	0.101698	0.132895	0.248203	0.268848	0.043929	821.892	0.572279	221.006	7123.49	15440.2	23417.3	31784.4	79916.8	98138.9	293.767	3e-05	0.078578	2.30607	2.5e-05	0.043446	2.36388	39732.4	0.350352	110381	87576.8	70009.6	202670	81267.7	1.86222e+07	1.16868e+07	1.43567e+07
1.25mm_LUNG_Scan1_AABTL	91.9691	5286.45	145459	28.287	135.906	-0.718463	5.83026	26.7908	137.62	-0.478535	4.45791	0.347149	0.789696	0.930164	0.672064	0.036781	0.068709	0.083369	0.100868	0.14739	0.25156	0.258098	0.048569	840.858	0.519614	214.358	7135.2	18402	31247.7	40961.1	89844.2	81819.1	446.767	2.3e-05	0.166506	2.36831	2e-05	0.099907	3.21092	56320.9	0.182247	164431	105777	101982	307076	142890	3.36203e+07	2.72272e+07	3.62603e+07
1.25mm_LUNG_Scan1_AABUQ	37.4944	1220.75	21318.9	14.534	166.191	-0.890637	5.24629	32.5374	154.444	-0.726618	5.0695	0.377031	0.507358	0.926845	0.835556	0.001972	0.007101	0.020513	0.041223	0.086785	0.243984	0.423669	0.174162	803.205	0.503374	243.738	15301.5	31948.3	54531.2	58344.7	165586	133508	550.765	0.000236	0.414667	2.29563	0.000199	0.24851	0.396536	59557.2	1.21973	265441	128455	163304	632630	137373	2.29689e+07	1.84775e+07	3.49166e+07
1.25mm_LUNG_Scan1_AABUS	35.799	796.958	8343.2	-39.4753	192.3	-1.66725	6.22748	-2.71221	146.7	-1.70523	6.75799	0.355342	0.820757	0.883774	0.688129	0	0.009395	0.02453	0.057672	0.110647	0.205637	0.414144	0.177975	800.99	0.444438	226.675	9301.06	26887.8	26624.9	60207.9	153351	162267	375.517	0.000484	0.274339	2.10256	0.000502	0.231673	0.168137	32592.5	3.61469	126557	115351	75701.9	183867	131307	7.89914e+07	2.80702e+07	2.001e+07
1.25mm_LUNG_Scan1_AABUY	68.0149	3210.69	71149.6	-2.68629	120.272	-2.36163	11.7365	12.5452	101.837	-2.32525	13.2474	0.354483	0.731871	0.929094	0.783521	0.005548	0.025218	0.046905	0.074392	0.129996	0.242845	0.389358	0.085361	737.26	0.476995	294.909	7610.26	20524.3	18719.1	33926.4	100131	89854.8	304.039	9.7e-05	0.11136	2.23757	8.6e-05	0.075612	0.83445	30750.3	0.869646	102441	108081	58447.7	158819	84416.1	1.24271e+07	7.24634e+06	9.16045e+06
1.25mm_LUNG_Scan1_AABVA	30.1107	524.854	6068.96	-7.98628	166.4	-1.65769	6.90402	25.5496	115.822	-1.81325	10.1245	0.346929	0.797583	0.919262	0.77497	0.0003	0.002097	0.009886	0.029658	0.060216	0.246854	0.579688	0.0713	765.48	0.508307	265.62	12726.1	43710.4	41069.7	70759.4	243167	215350	388.327	0.000668	0.346316	2.06647	0.000655	0.201165	0.12732	32160.6	3.8463	194361	190277	112026	265844	209298	5.95558e+07	2.51049e+07	2.14806e+07
1.25mm_LUNG_Scan1_AABVO	15.1104	192.08	1443.12	-12.3791	178.54	-1.46328	5.86559	4.01182	141.77	-1.32019	5.94386	0.388576	0.467971	0.911638	0.905169	0	0	0	0	0	0	0.445418	0.554582	836.093	0.532465	227.787	11148	32400.1	28038.2	57472.3	238003	178906	377.563	0.002267	0.324232	2.03173	0.002325	0.283235	0.044076	24589	10.153	142631	146400	157447	186295	80382.3	3.44219e+07	1.61297e+07	1.64733e+07
1.25mm_LUNG_Scan1_AABVS	56.3305	1394.71	14676.6	-22.3364	199.685	-2.23228	9.75587	-22.7151	177.12	-2.35607	10.8604	0.290126	0.924803	0.730128	0.36212	0.0154	0.021125	0.043238	0.084896	0.148272	0.283119	0.339388	0.062586	800.386	0.565303	218.636	16750.1	56373.2	47051.3	84722.6	311875	262320	480.862	0.00033	0.557713	2.07798	0.000303	0.289333	0.244224	51027.4	2.38069	295198	448837	178881	316179	236896	9.51291e+07	4.11895e+07	3.04725e+07
1.25mm_LUNG_Scan1_AABVU	32.0229	334.157	3401.91	-192.522	264.647	-0.651902	2.41926	-64.6945	169.597	-1.28204	4.63303	0.313536	0.950373	0.838036	0.544799	0.004532	0.00574	0.007553	0.059517	0.163746	0.238671	0.399698	0.120544	648.626	0.443891	267.936	9091.72	38210.4	20648	52958.8	230768	135801	349.473	0.000974	0.267249	1.99444	0.001629	0.401265	0.079513	22900.9	6.90189	130167	213329	115296	114400	77644.4	1.02049e+08	3.30124e+07	1.6542e+07
1.25mm_LUNG_Scan1_AABVW	29.1442	536.647	7750.26	-8.38617	164.077	-1.2716	6.08835	-1.2677	159.641	-1.40356	6.32611	0.343194	0.796756	0.875986	0.695875	0.002561	0.002561	0.002793	0.036546	0.155261	0.293063	0.397579	0.109404	728.093	0.524446	298.425	16209.7	34066.5	63850.1	66056.5	157756	265140	427.762	0.000513	0.251012	2.1694	0.000458	0.207064	0.181991	41772.5	2.87431	270965	140970	165543	651415	125931	4.11788e+07	2.70875e+07	3.31395e+07
1.25mm_LUNG_Scan1_AABWD	10.6999	75.3065	227.225	-52.7455	264.298	-1.22986	4.29671	-20.6288	242.82	-1.57505	5.77699	0.377009	0.72342	0.94964	1.00969	0	0	0	0	0	0	0.351485	0.648515	820.603	0.614593	160.876	32530	95719	73150.2	194266	501515	252809	623.301	0.014103	1.77473	1.81765	0.015739	1.28349	0.008927	34232.2	52.0938	404242	454711	522656	299923	339679	6.44392e+07	4.07936e+07	3.41416e+07
1.25mm_LUNG_Scan1_AABWJ	19.4124	328.57	3770.6	-36.6847	196.324	-1.6085	6.56438	-31.6771	207.3	-1.74424	6.77752	0.379353	0.419332	0.930459	0.869595	0	0	0	0.006161	0.061224	0.189449	0.555641	0.187524	723.774	0.479752	326.957	9428.11	34002.3	30285.3	60651.7	224650	208803	382.677	0.000896	0.245826	2.02871	0.001042	0.240762	0.086116	30318	6.76668	140050	138756	103813	207606	110026	1.46439e+08	4.51408e+07	2.41394e+07
1.25mm_LUNG_Scan1_AABWS	54.8898	1589.16	25388.9	2.82574	172.557	-2.01714	9.79807	-30.4912	202.688	-1.84201	7.65204	0.323696	0.856319	0.83015	0.518555	0.006882	0.014315	0.050379	0.105988	0.198073	0.24033	0.321542	0.062078	734.688	0.527288	306.926	14194.2	39076.8	36082.4	62903.6	173732	168077	450.831	0.00018	0.346899	2.1861	0.000172	0.178538	0.400895	50066	1.54514	210735	231147	163780	267535	180478	6.29915e+07	2.68189e+07	2.27373e+07
1.25mm_LUNG_Scan1_AABWV	41.5892	1441.39	13858.9	-18.4631	166.855	-2.22253	9.71737	-8.49702	175.998	-2.90055	13.7143	0.332084	0.482589	0.918559	0.773589	0.005202	0.009204	0.008804	0.011605	0.05122	0.343337	0.498599	0.072029	633.68	0.548347	382.803	15138.4	37922.1	37537	69708.3	203413	172176	387.898	0.000515	0.324927	2.08138	0.000469	0.194506	0.170128	35958.6	4.03707	206072	201643	148767	295995	177884	6.85503e+07	2.67134e+07	2.08935e+07
1.25mm_LUNG_Scan1_AABXA	50.6293	1713.95	23010.9	23.4389	129.931	-1.96289	9.68967	40.3587	109.429	-1.55232	10.0859	0.362796	0.753163	0.869686	0.653697	0.009517	0.008825	0.024053	0.050355	0.11213	0.22824	0.423084	0.141374	852.782	0.507112	206.759	10421.5	28186.7	24343.9	46004.6	142455	137576	357.925	0.000196	0.216087	2.25529	0.000186	0.114951	0.424448	30429	1.41252	126973	123386	104085	174174	106247	1.36312e+07	8.9017e+06	1.05457e+07
1.25mm_LUNG_Scan1_AABXI	18.1752	264.271	1247.03	-361.149	283.212	0.046746	2.54469	-389.538	308.7	-0.0139	2.457	0.364154	0.564165	0.884817	0.802286	0	0	0	0	0	0.072273	0.683311	0.244415	718.769	0.418247	113.683	10198.3	50463.7	22580.1	56122.4	249070	115050	601.12	0.003492	0.716715	2.04432	0.004356	0.818664	0.050286	42780.3	16.2029	195793	306487	132138	145270	199276	2.17169e+08	9.4268e+07	6.85285e+07
1.25mm_LUNG_Scan1_AABYX	42.2526	1410.18	22775.3	60.9382	212.202	0.45324	6.8072	52.6539	155.24	0.651244	8.01876	0.354353	0.597317	0.939815	0.86861	0.006652	0.011288	0.016932	0.054021	0.091514	0.256198	0.463616	0.098972	734.112	0.545983	329.625	18421.4	42092.4	52174.8	77363.7	213646	174155	595.779	0.00023	0.592291	2.2548	0.000204	0.28857	0.339094	74062.2	1.72134	286012	243942	171024	510679	218405	9.64446e+07	4.4817e+07	4.74435e+07
1.25mm_LUNG_Scan1_AABZT	42.3919	1546.7	27446.4	29.2978	130.111	-1.31201	7.77425	38.7414	113.201	-1.24825	9.04997	0.344318	0.387889	0.912459	0.773769	0.016606	0.044948	0.085162	0.117639	0.16879	0.241414	0.274692	0.04875	813.122	0.499582	250.569	8191.99	23051.2	22993.4	46788.2	125416	113789	348.484	9.4e-05	0.121284	2.27083	9.2e-05	0.087942	0.781486	34037.2	0.7481	127052	115800	99750.1	190569	102088	3.08166e+07	2.09068e+07	2.06878e+07
1.25mm_LUNG_Scan1_AACFI	50.5299	1717.85	34613.7	31.8997	99.1424	-2.91491	20.646	37.3967	91.4049	-3.11456	22.67	0.342689	0.726965	0.920222	0.716698	0.002039	0.026338	0.029907	0.064911	0.109261	0.292438	0.407647	0.06712	822.545	0.513037	234.388	11893.6	30665.1	22823.5	49476.7	164099	122214	262.715	0.000174	0.109222	2.20286	0.000162	0.045938	0.417929	26710.4	1.88186	167053	265593	118865	181177	102576	9.03379e+06	5.55237e+06	6.5668e+06
1.25mm_LUNG_Scan1_AACFM	23.5269	292.982	2668.95	-21.8738	174.898	-1.3518	5.07488	-20.69	178.35	-1.31234	4.87983	0.336741	0.844098	0.894389	0.681165	0	0	0	0.001493	0.073134	0.363682	0.438308	0.123383	842.509	0.433527	227.825	9858.96	46488.5	28522.5	52188.3	303737	159087	341.419	0.001436	0.287252	2.02405	0.001521	0.255424	0.068051	22080.3	6.3583	151536	216338	103475	182573	103755	2.73053e+07	1.58856e+07	1.35186e+07
1.25mm_LUNG_Scan1_AACFO	11.3155	103.779	696.278	-138.428	263.746	-0.647651	2.49325	-77.1212	242.947	-0.840039	2.9511	0.391352	0.593758	0.964912	1.05836	0	0	0	0	0	0	0.169967	0.830033	852.443	0.408407	213.957	14132.8	60728.2	42391.6	81716.6	290833	217161	568.723	0.005508	0.979819	1.98512	0.006562	0.960038	0.024343	29852.2	19.2144	214962	279796	133629	223074	223347	1.31237e+08	5.54355e+07	3.42519e+07
1.25mm_LUNG_Scan1_AACFU	45.7799	974.163	12982.4	16.4927	149.217	-1.08093	5.84403	22.7206	135.377	-0.900926	5.27545	0.353378	0.896045	0.926572	0.716155	0.001298	0.031534	0.029308	0.037841	0.106845	0.334261	0.388982	0.069931	792.317	0.537746	267.585	11932	43598.8	28111.1	48791.2	217412	86276.2	452.305	0.000288	0.25066	2.2821	0.000257	0.181037	0.325551	39180.6	1.43999	208575	282699	118834	268258	164509	3.14121e+07	2.31068e+07	2.85341e+07
1.25mm_LUNG_Scan1_AACFZ	16.9733	249.403	1505.43	-460.839	226.467	0.656601	3.5821	-451.528	233.438	0.253132	2.90168	0.370031	0.518484	0.919872	0.872844	0	0	0	0	0	0.057692	0.621083	0.321225	466.862	0.513909	152.296	4258.53	21383.6	18464	47997.5	163149	116794	446.841	0.002122	0.387011	2.04378	0.002835	0.333963	0.077105	29891.3	12.5733	91494.2	97716.8	133556	70256.5	64447.5	1.89052e+08	6.60052e+07	2.88516e+07
1.25mm_LUNG_Scan1_AACGA	22.0238	318.78	5670.04	-12.0698	229.9	-1.72645	6.81882	-28.1155	250.217	-1.66154	5.94748	0.332275	0.760693	0.840376	0.623436	0.002483	0.00993	0.013992	0.045137	0.106522	0.352968	0.381178	0.087791	797.54	0.602573	253.351	14560.9	52557.6	58999.7	105117	241470	340426	504.079	0.000669	0.58249	1.97265	0.000615	0.394865	0.124277	54295.8	4.29523	265295	251255	183235	389965	236724	1.52467e+08	6.34385e+07	4.1468e+07
1.25mm_LUNG_Scan1_AACIF	49.4574	1582.88	32219.7	-4.41098	127.332	-1.30553	7.33651	-62.9548	97.4379	-0.76617	6.20041	0.35949	0.7559	0.934893	0.812811	0.008929	0.012596	0.029337	0.058355	0.107781	0.260364	0.414062	0.10794	753.417	0.590225	264.442	12641.8	26435.9	25074.8	50687.7	129806	123034	349.923	0.00016	0.169757	2.27689	0.000165	0.097102	0.480217	32021.8	1.28279	138853	145492	117458	146810	145652	1.243e+07	8.05246e+06	9.69592e+06
1.25mm_LUNG_Scan2_AACIK	33.6809	621.105	14355.7	-295.841	309.748	-0.05075	2.22837	-359.939	287.077	0.115302	2.44872	0.26911	0.891589	0.661633	0.391886	0.031267	0.053691	0.047217	0.084643	0.18942	0.237031	0.271615	0.079116	658.233	0.498955	177.854	10816.9	48482.9	42125.2	113231	262229	207657	661.681	0.000217	0.597816	2.10336	0.000276	0.736577	0.585289	58232.2	1.32688	235732	264932	229291	271478	177227	2.87528e+08	1.38909e+08	8.49653e+07
1.25mm_LUNG_Scan2_AABHS	39.9709	1409.21	21466.5	-187.559	270.258	-0.606977	2.70307	-219.452	283.844	-0.510661	2.42484	0.335751	0.346825	0.764879	0.716926	0.013388	0.023311	0.024728	0.057017	0.16097	0.284927	0.323043	0.111986	761.862	0.494805	166.132	8357.46	49249	24057.9	63640.9	251394	122904	563.343	0.000267	0.544586	2.06082	0.000313	0.600937	0.367921	50009.2	1.40926	182703	316014	146493	134640	133666	1.34668e+08	6.38359e+07	4.76937e+07
1.25mm_LUNG_Scan2_AABRJ	62.2585	3380.03	83251.2	27.7217	101.77	-1.79215	10.8916	34.8215	89.67	-1.51208	12.2301	0.359957	0.401166	0.94069	0.736167	0.024462	0.063114	0.075592	0.093116	0.151951	0.254482	0.287413	0.047257	896.072	0.525722	160.107	4216.8	12897	16093	26471.3	75792.2	92277.5	257.908	3.9e-05	0.075234	2.28252	3.6e-05	0.051957	2.09163	20545.5	0.268957	71711.6	65868.3	59644.8	111501	49832.2	1.1282e+07	8.06926e+06	9.21108e+06
1.25mm_LUNG_Scan2_AABRT	28.4231	581.837	7554.39	-16.7602	181.7	-1.19338	5.25891	17.0529	154.911	-0.966286	5.05187	0.360357	0.694899	0.916123	0.744485	0.003483	0.005473	0.023881	0.050746	0.074876	0.226368	0.461443	0.153731	759.357	0.426914	293.835	10077.3	26961.2	43801.4	43835.2	159729	187432	437.14	0.000522	0.279513	2.17325	0.000479	0.227064	0.165269	46331.1	3.09859	189640	128371	97887.1	423587	108716	5.05683e+07	3.09803e+07	3.96337e+07
1.25mm_LUNG_Scan2_AABSP	55.0299	2340.52	42921.6	22.244	125.788	-1.311	7.43992	28.3733	120.142	-1.28243	7.50106	0.345072	0.699761	0.871202	0.573914	0.03886	0.056327	0.08185	0.1048	0.166272	0.219349	0.258615	0.071898	826.349	0.516292	230.174	6740.4	18470	25455.4	38498.1	107614	105002	331.841	7.9e-05	0.123218	2.27702	7e-05	0.085185	1.02576	34464.1	0.579522	115008	88505.5	71719.3	223840	75966.1	2.29875e+07	1.78589e+07	2.27686e+07
1.25mm_LUNG_Scan2_AABST	34.7137	478.886	7800.34	46.0128	107.737	-1.47139	10.386	54.5054	96.8969	-1.21273	11.7601	0.332761	0.911722	0.917655	0.573485	0.005701	0.01103	0.024167	0.062585	0.149213	0.336597	0.364853	0.045235	893.384	0.596181	180.62	11960.2	51347.8	19342.9	53381.1	310823	90770.1	252.173	0.000335	0.118686	2.15659	0.000333	0.067205	0.249835	16558	1.71829	159997	318054	109821	109132	102983	1.49066e+07	9.70581e+06	8.55682e+06
1.25mm_LUNG_Scan2_AABSX	14.1105	142.617	882.471	34.8212	194.808	-1.57952	6.60855	39.6954	193.571	-1.28	5.69024	0.38318	0.700424	0.937888	0.860073	0	0	0	0	0	0	0.07113	0.92887	736.773	0.596735	360.933	25633.1	73576.7	69353.5	109815	306706	247838	519.609	0.005951	0.925744	1.98349	0.005233	0.585596	0.020858	34308.9	19.4442	391547	589090	176934	409434	390730	2.4447e+07	2.17255e+07	2.50088e+07
1.25mm_LUNG_Scan2_AABTI	83.5149	4966.51	139618	27.8976	107.559	-2.49323	21.3517	25.5321	103.235	-2.21805	15.3003	0.338413	0.679824	0.904762	0.664926	0.031924	0.067556	0.101392	0.101698	0.132895	0.248203	0.268848	0.043929	821.892	0.572279	221.006	7123.49	15440.2	23417.3	31784.4	79916.8	98138.9	293.767	3e-05	0.078578	2.30607	2.5e-05	0.043446	2.36388	39732.4	0.350352	110381	87576.8	70009.6	202670	81267.7	1.86222e+07	1.16868e+07	1.43567e+07
1.25mm_LUNG_Scan2_AABTL	91.851	4962.47	148066	26.88	138.458	-0.782103	6.35118	23.0892	124.632	-0.787435	6.26787	0.343116	0.798852	0.95139	0.608173	0.038447	0.069529	0.089697	0.097364	0.137964	0.254211	0.25965	0.048984	836.085	0.516187	215.594	7909.29	19491.3	33549.3	40376	88617.2	79910.7	469.53	2.5e-05	0.198274	2.37496	2.1e-05	0.108888	3.00384	61587.8	0.19942	180372	122552	100224	350413	148298	3.19294e+07	2.58032e+07	3.70017e+07
1.25mm_LUNG_Scan2_AABUQ	39.3381	1392.74	21295.8	15.1858	161.358	-1.10874	5.85885	17.2755	167.651	-1.08666	6.24681	0.368264	0.433678	0.90411	0.68595	0.00428	0.010895	0.019844	0.048249	0.096109	0.233463	0.422568	0.164397	833.045	0.493559	218.082	13242.8	31032.2	45801.7	50706.5	165541	131175	505.238	0.000241	0.344851	2.2649	0.000204	0.22362	0.384351	52778.6	1.24764	234352	144081	137616	531302	124408	2.13173e+07	1.67596e+07	3.014e+07
1.25mm_LUNG_Scan2_AABUS	34.1315	687.678	8968.97	-60.0737	206.372	-1.46941	4.99812	-48.9033	180.176	-1.45514	5.08632	0.346872	0.788512	0.834101	0.544136	0	0.004619	0.028933	0.064673	0.113542	0.210552	0.415998	0.161682	799.564	0.432214	221.217	7841.83	27924.8	24501.3	50069.9	152362	173804	387.171	0.000457	0.289374	2.0721	0.000512	0.261572	0.16722	33546	3.52346	121162	129676	73876.3	153871	127222	8.52766e+07	3.05159e+07	2.0166e+07
1.25mm_LUNG_Scan2_AABUY	68.0406	2830.81	69389.3	4.67931	131.808	-1.22781	7.47199	19.6165	108.346	-1.3158	7.52825	0.350733	0.781441	0.933474	0.687612	0.011279	0.036282	0.059968	0.087038	0.129429	0.253689	0.350127	0.069931	707.308	0.472781	318.335	8791.83	18521.5	34408.8	31561.2	96303	98491.4	412.845	7.8e-05	0.189162	2.31535	6.4e-05	0.120896	1.16625	44389.2	0.489912	158269	91972.7	72221	379917	88966.9	1.62932e+07	1.36974e+07	2.32231e+07
1.25mm_LUNG_Scan2_AABVA	30.0667	448.683	6366.62	-13.5648	175.357	-1.68917	6.93326	-7.19557	169.03	-1.8116	7.59755	0.342605	0.859085	0.882736	0.619028	0.000289	0.001157	0.010989	0.03181	0.076923	0.229902	0.585309	0.063621	774.267	0.502072	255.145	12116.2	39284.7	43734.9	67517.7	219578	249525	403.593	0.000631	0.341738	2.05507	0.000624	0.203435	0.123999	39023.9	4.49836	191091	168470	102428	294425	199043	6.34795e+07	2.6822e+07	2.3271e+07
1.25mm_LUNG_Scan2_AABVO	14.7243	181.596	1438.88	-40.0194	219.405	-1.37475	5.12235	19.5266	179.916	-1.42982	6.08843	0.376578	0.45184	0.966518	0.909321	0	0	0	0	0	0	0.375189	0.624811	810.925	0.533268	247.403	9193.04	31208.3	31989.1	53286.7	201659	201684	444.848	0.002176	0.443978	2.03618	0.002382	0.372553	0.038191	37921.5	13.1479	144978	134618	120683	238770	85841.8	4.94202e+07	2.53623e+07	2.47783e+07
1.25mm_LUNG_Scan2_AABVS	52.2284	1271.6	18511.9	-42.6741	217.795	-2.0705	8.12331	-20.1548	157.778	-2.3068	11.1372	0.269786	0.922224	0.777778	0.378138	0.031417	0.037649	0.066268	0.096922	0.15187	0.280463	0.269016	0.061562	797.177	0.572328	212.347	15158.5	51483.5	48842.4	83563.9	273377	295372	478.224	0.000257	0.577727	2.03491	0.000237	0.334227	0.313349	51691	1.80198	261194	350000	182635	305452	206688	1.12068e+08	4.68709e+07	3.16151e+07
1.25mm_LUNG_Scan2_AABVU	36.2962	379.224	4676.74	-201.399	263.852	-0.493059	2.20072	-122.741	210.712	-0.80363	2.7915	0.293376	0.952481	0.855084	0.446159	0.025054	0.02334	0.037473	0.071306	0.167666	0.314561	0.304925	0.051178	652.358	0.412611	263.579	6793.41	28711	16586.5	44351.6	193147	112944	336.625	0.000651	0.176444	1.98482	0.001219	0.361055	0.112761	20882.5	5.06206	106445	172375	89896.3	93570.7	69937	1.08579e+08	3.35478e+07	1.5366e+07
1.25mm_LUNG_Scan2_AABVW	29.3679	595.654	8165.14	-18.315	175.381	-1.37928	6.03846	-60.523	179.049	-1.37261	4.89598	0.329746	0.717203	0.893224	0.579128	0	0.002045	0.0125	0.067955	0.143409	0.297727	0.378409	0.097955	734.937	0.535934	301.711	14043.1	31300.2	57808.2	58556	159691	254592	423.488	0.000513	0.295778	2.15006	0.000463	0.233308	0.180748	42901.9	3.02462	251141	137363	147320	599187	120695	4.19937e+07	2.45079e+07	3.22238e+07
1.25mm_LUNG_Scan2_AABWD	14.7568	156.602	339.377	-73.0671	265.258	-1.22108	3.83264	-74.2116	262.637	-1.23825	3.99849	0.34358	0.807333	0.790795	0.536632	0	0	0	0	0	0.246622	0.533784	0.219595	825.875	0.55706	169.767	25696.8	73795.9	54495.8	138563	419147	339743	588.169	0.010703	1.40558	1.87901	0.01059	1.15724	0.012638	32283.4	37.2347	306964	350383	380983	253189	243303	1.12915e+08	6.1438e+07	3.69508e+07
1.25mm_LUNG_Scan2_AABWJ	21.6714	369.932	4226.32	-35.4896	203.302	-1.57378	6.14796	-32.6978	209.326	-1.74059	6.90354	0.365617	0.600772	0.90099	0.670459	0	0	0.001718	0.015464	0.076289	0.232646	0.502749	0.171134	728.749	0.504221	325.666	10538.3	34085.3	32708	67679.9	205366	226660	398.656	0.000819	0.260302	2.01313	0.000924	0.255309	0.093473	32785.5	6.17687	145956	148751	125680	192010	117382	1.39942e+08	4.8302e+07	2.46842e+07
1.25mm_LUNG_Scan2_AABWS	51.3762	1351.69	27831.1	7.73485	175.569	-2.09584	10.1168	-8.9339	209.366	-2.00574	8.3645	0.319548	0.874854	0.785604	0.432153	0.013143	0.021905	0.064088	0.119915	0.183127	0.245087	0.286394	0.063963	760.644	0.540699	285.39	15946.3	41346.5	38421.8	71515.2	194884	179235	463.181	0.000167	0.432436	2.152	0.000159	0.183031	0.417496	53710.2	1.4554	227933	239983	179011	291130	201610	6.02991e+07	2.69892e+07	2.39346e+07
1.25mm_LUNG_Scan2_AABWV	43.7872	1618.9	16909.8	-30.1566	186.183	-1.91703	7.60179	-9.33528	173.41	-2.17272	8.8103	0.303313	0.634976	0.790482	0.385939	0.002155	0.003772	0.021282	0.036907	0.129849	0.291218	0.41056	0.104256	656.616	0.54783	355.03	14691.6	37490.6	38431.5	63040.1	194147	196799	426.921	0.000375	0.363242	2.09867	0.000352	0.229579	0.219184	41818.5	2.87879	221047	211343	145547	340363	186935	8.83459e+07	3.39764e+07	2.55696e+07
1.25mm_LUNG_Scan2_AABXA	51.0113	1746.28	21515	15.7562	134.683	-1.76513	8.44132	36.187	117.599	-1.54678	10.0137	0.352709	0.734405	0.853771	0.598917	0.006743	0.014329	0.022421	0.049562	0.106709	0.248651	0.438301	0.113284	851.746	0.488953	205.582	11577.6	30362.7	26547.4	45019.7	156109	145743	373.742	0.000211	0.212301	2.23683	0.000198	0.138851	0.425332	28951.1	1.24071	133960	123134	107355	192600	112751	1.51514e+07	1.02407e+07	1.1986e+07
1.25mm_LUNG_Scan2_AABXI	18.8008	235.647	1009.72	-316.971	311.48	0.062124	2.37298	-303.099	321.805	-0.126027	2.3785	0.339084	0.642369	0.852417	0.563588	0	0	0	0	0	0.078247	0.672926	0.248826	751.004	0.434122	133.604	11996.6	52175.6	37495.2	86932.9	283499	144020	691.072	0.004104	1.06811	2.05208	0.005396	0.99903	0.035459	57505.4	22.7912	292916	558806	138352	189532	284973	1.82208e+08	9.02225e+07	8.47982e+07
1.25mm_LUNG_Scan2_AABYX	40.6039	1200.9	22414.5	57.7997	224.538	0.34892	5.91038	76.0027	242.389	0.917209	6.27063	0.339027	0.590758	0.89848	0.64802	0.008595	0.006572	0.025784	0.054938	0.11847	0.271486	0.431749	0.079373	715.583	0.529799	345.747	20257	42478.7	62790.1	85068.6	216474	216198	635.759	0.000214	0.6423	2.2636	0.00019	0.349846	0.381603	78373.4	1.49247	320093	232923	192539	620682	234228	1.03643e+08	5.08387e+07	5.49194e+07
1.25mm_LUNG_Scan2_AABZT	43.4702	1343.9	26584.7	29.7787	130.247	-1.48276	8.17735	34.1103	116.51	-1.56397	9.89612	0.333185	0.681156	0.921067	0.70591	0.015745	0.045163	0.080477	0.120391	0.158556	0.266183	0.261453	0.04918	797.563	0.481892	269.967	7770.5	24609.4	20669.4	45716.1	134321	114232	335.958	9.6e-05	0.106375	2.26377	9.7e-05	0.07767	0.698179	35877.6	0.955753	118782	131944	94495.7	149383	99306.4	3.17961e+07	1.99286e+07	1.79194e+07
1.25mm_LUNG_Scan2_AACFI	50.4762	1746.66	32468.2	32.5615	98.6058	-3.26354	23.4039	29.6621	90.4547	-2.87801	20.159	0.346613	0.708514	0.909684	0.678886	0.000374	0.010473	0.019076	0.052366	0.164391	0.23602	0.443426	0.073873	815.344	0.512544	240.132	11885.5	32461.5	24822.5	42760	161052	116979	252.698	0.000189	0.107548	2.18554	0.000177	0.043544	0.379178	26131	2.26804	162745	257006	111474	168556	113945	7.90166e+06	5.12939e+06	5.98889e+06
1.25mm_LUNG_Scan2_AACFM	26.2351	338.032	2914.55	4.23203	174.959	-1.34314	5.02453	26.8062	164.777	-1.51256	5.62756	0.330414	0.877649	0.862687	0.572174	0	0	0	0	0.079604	0.393782	0.414037	0.112577	842.224	0.453836	235.824	11606.8	49119.5	25561.7	47616.2	337957	142255	345.266	0.001246	0.286786	2.02262	0.001429	0.263179	0.073892	20597.3	5.58559	157616	243857	118636	181311	86657.9	3.05085e+07	1.59299e+07	1.34838e+07
1.25mm_LUNG_Scan2_AACFO	11.3155	100.558	728.989	-119.74	262.913	-0.775888	2.67828	-159.3	275.226	-0.609039	2.49414	0.377213	0.558542	0.903955	0.749354	0	0	0	0	0	0	0.245342	0.754658	830.622	0.442541	225.174	13889.5	59457.5	48151.6	69273.6	303869	318994	606.41	0.005094	1.05379	2.00181	0.00541	1.04056	0.026591	34854.3	17.408	239294	286483	139539	315181	215973	1.07804e+08	6.32996e+07	4.87187e+07
1.25mm_LUNG_Scan2_AACFU	48.6996	918.276	13213.9	-1.73227	162.462	-1.10168	5.51897	1.74555	160.822	-0.987299	5.14453	0.336889	0.917992	0.865252	0.520116	0.007576	0.017845	0.034007	0.047138	0.117508	0.337879	0.371212	0.06633	829.707	0.506657	220.92	13536.7	46445.7	27897.7	57486.9	233893	93381.7	475.405	0.000267	0.29461	2.26595	0.000258	0.188849	0.305137	46194.4	1.67114	195348	262632	202677	195501	120582	3.06917e+07	2.34136e+07	2.47911e+07
1.25mm_LUNG_Scan2_AACFZ	17.6172	258.889	1904.16	-470.32	219.125	0.664179	3.63863	-442.556	241.915	0.61894	3.24877	0.35874	0.566338	0.863406	0.690561	0	0	0	0.00339	0.031638	0.140113	0.609605	0.215254	435.926	0.595227	153.912	6191.98	22987.9	21339.4	41126.7	147933	153506	460.554	0.001688	0.390665	2.06097	0.002191	0.350453	0.103274	29524.5	9.04546	101618	99308.6	131517	98631.2	77013.5	2.02041e+08	6.91858e+07	3.24852e+07
1.25mm_LUNG_Scan2_AACGA	32.2315	249.397	6796.44	-92.2429	274.918	-1.14586	3.87191	-189.339	291.185	-0.439849	2.63355	0.292608	0.978045	0.524316	0.179533	0.00741	0.007605	0.017551	0.062598	0.155031	0.324103	0.350234	0.074688	742.5	0.591755	254.106	13111.3	40600	57966.2	93130	220811	332379	544.138	0.000587	0.581155	2.02425	0.000621	0.6075	0.150684	50200.3	3.42726	243523	202700	165769	398611	207012	2.17359e+08	7.98998e+07	5.4254e+07
1.25mm_LUNG_Scan2_AACIF	49.8483	1622.2	32367.7	-8.2326	135.581	-1.1504	6.40787	-33.1762	102.267	-0.754495	6.04002	0.357477	0.770195	0.94196	0.717998	0.011144	0.015032	0.032914	0.066865	0.143968	0.235195	0.418686	0.07464	753.356	0.598989	259.462	12798.5	25572.8	25541.6	48115.6	128376	111626	366.85	0.000133	0.165586	2.28895	0.000138	0.112197	0.58128	32505.5	0.957645	142085	127201	121438	149740	169961	1.49182e+07	9.49526e+06	1.17856e+07
1.25mm_LUNG_Scan1_AACIK	34.5275	651.267	13650.7	-278.816	306.005	-0.195396	2.2876	-338.015	298.539	0.066121	2.33295	0.285583	0.90532	0.739669	0.490267	0.035542	0.04356	0.044629	0.073045	0.176109	0.245858	0.297435	0.076252	676.814	0.479565	189.291	9651.89	46881	39165.5	102350	266761	211540	659.6	0.000233	0.569735	2.11456	0.000294	0.734857	0.526177	52791.7	1.31435	224830	262924	227369	257539	151489	2.94801e+08	1.39609e+08	8.1609e+07
1.25mm_STANDARD_Scan1_AABHS	40.0616	1389.04	22456.2	-258.426	210.239	-0.413887	2.25728	-254.024	191.577	-0.282506	2.22124	0.339156	0.516521	0.700226	0.821188	0.022108	0.023359	0.028921	0.072859	0.172414	0.260984	0.315072	0.103031	710.832	0.340276	178.265	2761.86	10522.1	6671.29	18578.9	115847	61942.7	267.123	0.000276	0.174541	1.86275	0.00057	0.257654	0.335689	10197.4	1.53961	32838.3	46834.9	25251.4	31514.7	27752.3	7.68745e+07	1.53488e+07	4.45217e+06
1.25mm_STANDARD_Scan1_AABRJ	63.8347	3334.73	84375.2	-2.34388	96.0438	-3.26834	14.5203	17.6884	69.4265	-4.41537	24.6379	0.369637	0.458415	0.936078	0.829841	0.01633	0.05506	0.061737	0.086384	0.141201	0.264129	0.31324	0.060463	848.881	0.369071	188.189	2938.77	7573.76	6895.46	13997.1	54297.1	61662.3	90.5378	5.6e-05	0.041585	2.13798	6e-05	0.01728	1.19674	6521.09	0.875998	33846.1	48464.3	22826.4	38851.4	25242.2	5.01364e+06	1.28757e+06	535396
1.25mm_STANDARD_Scan1_AABRT	28.4602	562.811	7442.72	-77.0437	157.326	-1.519	4.58982	-43.3394	127.801	-1.82315	6.00123	0.370797	0.685605	0.911602	0.833593	0	0	0	0.009996	0.054054	0.188449	0.50759	0.239911	749.187	0.310791	290.226	9756.08	18457	17519.5	31060.8	128282	112376	180.369	0.000929	0.195316	1.87639	0.001124	0.180863	0.126976	5778.35	4.11589	82186.1	80192	62254.2	104925	81373.7	2.83662e+07	5.99815e+06	2.55071e+06
1.25mm_STANDARD_Scan1_AABSP	53.2548	2014.85	44363.8	-2.09552	93.6351	-2.97129	13.42	23.552	70.8662	-3.96036	23.4868	0.356733	0.673583	0.909931	0.742131	0.023256	0.032743	0.060049	0.086544	0.146246	0.266343	0.315053	0.066412	772.122	0.40079	264.233	6356.05	15731.8	13298.2	25398.6	103783	87371	126.687	0.000133	0.055432	2.01336	0.000138	0.036029	0.689288	6742.14	1.13905	64675	88295.3	46756.4	71753.5	51894.8	6.98672e+06	2.15745e+06	1.55826e+06
1.25mm_STANDARD_Scan1_AABST	36.9352	498.913	7865.19	-12.5855	114.08	-2.89813	11.4483	2.33286	94.5345	-3.69226	17.5752	0.331188	0.927436	0.909323	0.617503	0	0.006323	0.019672	0.023653	0.093911	0.389461	0.386651	0.080328	806.563	0.39529	229.893	11690.3	61022.8	16461	37282.1	400627	76447.9	125.036	0.000557	0.139665	1.83696	0.000614	0.08817	0.189484	4566.7	3.34192	165670	417904	73437.1	84566.9	86772.6	6.49836e+06	2.82276e+06	1.26946e+06
1.25mm_STANDARD_Scan1_AABSX	13.9841	144.757	986.15	-70.2054	135.288	-1.68918	5.2142	-84.9304	138.409	-1.3137	3.9295	0.37401	0.647937	0.918605	0.985254	0	0	0	0	0	0	0.075506	0.924494	638.037	0.430184	394.746	17318.9	39131.1	40989	46403.6	273822	221196	182.304	0.006392	0.312858	1.66514	0.007387	0.288287	0.02675	3523.85	13.8745	212579	348102	124175	200794	177246	1.1865e+07	5.43798e+06	1.53572e+06
1.25mm_STANDARD_Scan1_AABTI	85.1496	4226.55	140010	14.0445	74.1486	-4.36169	27.9785	12.4506	75.8561	-6.09296	51.4166	0.341342	0.772102	0.910059	0.703805	0.016071	0.05027	0.087619	0.103497	0.13956	0.226794	0.319619	0.055606	773.035	0.419089	258.313	6636.12	12446.2	15006.5	24797.7	75541.4	91503.1	87.2828	4.8e-05	0.025443	2.20921	4.8e-05	0.008164	1.26719	8740.32	1.19208	66042.4	69450.8	41039.9	93954.3	59724.8	5.89864e+06	1.74739e+06	1.05912e+06
1.25mm_STANDARD_Scan1_AABTL	91.0534	4914.1	148814	8.76627	82.0613	-3.72461	19.3281	12.0887	72.0769	-4.33224	26.0676	0.350798	0.795343	0.94883	0.76101	0.028644	0.041329	0.063262	0.092724	0.139128	0.253703	0.316474	0.060152	798.969	0.410217	239.593	4043.34	14014	8318.15	17806.4	92172.6	56461.3	103.854	5.4e-05	0.035498	2.16286	5.4e-05	0.017711	1.47195	6822.04	0.755234	55274	99875.7	35016.3	47475.9	38728.3	4.7984e+06	1.48834e+06	991813
1.25mm_STANDARD_Scan1_AABUQ	40.703	1462.54	22371.5	-39.3599	132.704	-2.21332	7.68893	-50.2588	161.795	-2.17838	7.13874	0.368729	0.407008	0.925176	0.842082	0.000289	0.000579	0.006366	0.01794	0.051215	0.199942	0.492766	0.230903	779.967	0.370526	255.29	6577.26	15737.1	14228.2	31332.4	126619	105207	167.386	0.000404	0.155687	1.92057	0.000393	0.11927	0.297514	7190.47	2.60501	58495.7	58269.1	51352.1	66727.7	57634	8.40097e+06	2.85081e+06	1.42588e+06
1.25mm_STANDARD_Scan1_AABUS	37.0377	847.522	9068.06	-108.124	174.764	-1.34117	4.08755	-47.427	117.635	-1.84223	6.18519	0.347019	0.82551	0.893541	0.70912	0	0	0.005031	0.046053	0.099458	0.193111	0.447755	0.208591	775.828	0.328146	224.352	6291.51	15555.2	15541.7	30592	109519	125426	197.446	0.00088	0.187821	1.86143	0.001124	0.190183	0.116247	7653.97	4.8817	64630.6	63045.8	45439.4	78726.3	71310.9	3.43863e+07	8.56855e+06	2.92359e+06
1.25mm_STANDARD_Scan1_AABUY	71.1872	3282.46	69881.1	-13.4581	91.9737	-3.0647	13.5943	3.72781	68.0277	-4.40232	27.0011	0.349432	0.781177	0.944426	0.811509	0.00875	0.026503	0.043114	0.076211	0.140883	0.24702	0.360005	0.09612	703.838	0.377418	319.097	5684.82	14470.5	11315.1	24995.4	87423.6	77709.9	113.483	0.000112	0.040612	2.10259	0.000116	0.035602	0.888013	5196.73	0.991997	62299.6	71265.3	40034.6	80020.7	57877.9	6.60354e+06	1.92255e+06	1.2369e+06
1.25mm_STANDARD_Scan1_AABVA	33.6519	609.742	7900.5	-146.391	198.458	-1.03343	2.8894	-100.324	191.398	-1.51807	4.17709	0.330932	0.802664	0.877551	0.713376	0	0	0	0.002613	0.050958	0.205575	0.625436	0.115418	702.308	0.37195	281.707	7218.28	20678.8	20346.3	29151	146771	166399	259.356	0.001079	0.352257	1.81612	0.001333	0.421284	0.1284	7246.3	3.42366	86687.4	105128	49554.9	117116	74951.4	5.0273e+07	1.12279e+07	3.96038e+06
1.25mm_STANDARD_Scan1_AABVO	15.7759	238.427	1851.74	-176.665	230.544	-0.788993	2.18882	-143.037	212.733	-1.16477	2.92767	0.383012	0.345888	0.960854	1.02436	0	0	0	0	0	0	0.123724	0.876276	753.294	0.4307	276.524	6080.73	17554.8	12764.5	28962.3	152723	139200	291.359	0.003738	0.551684	1.74685	0.004859	0.636043	0.039796	8200.43	10.5867	59830.4	69434.7	49735.4	78298.8	41852.6	4.52952e+07	1.41517e+07	2.6519e+06
1.25mm_STANDARD_Scan2_AABVS	53.5754	1807.84	21993.1	-135.505	202.092	-1.45198	4.32206	-149.058	213.891	-1.32055	3.79976	0.270014	0.811086	0.655348	0.430564	0.035151	0.051288	0.057043	0.104328	0.160495	0.258069	0.261821	0.062922	728.233	0.421644	230.368	6159.28	19879.1	18948.8	35577.7	169471	166403	262.521	0.000288	0.320293	1.83021	0.000321	0.212628	0.308554	16908.5	2.19789	101070	159929	61303.4	112036	71011.7	8.14215e+07	2.06217e+07	7.07977e+06
1.25mm_STANDARD_Scan1_AABVU	34.3703	349.292	4337.84	-239.708	207.509	-0.576913	2.38809	-154.005	163.281	-1.08998	3.58511	0.324325	0.950232	0.853354	0.563984	0.002412	0.002412	0.011095	0.027014	0.0767	0.30439	0.490593	0.084419	634.527	0.322781	269.387	6821.28	20951.8	13054	29099.9	163855	91780	210.406	0.001455	0.186841	1.82689	0.003193	0.282676	0.070659	6094.25	6.83999	82008	136228	69968	66009.4	55826.9	5.76705e+07	1.06359e+07	2.87996e+06
1.25mm_STANDARD_Scan1_AABVW	29.9955	512.611	7945.22	-61.4536	137.963	-1.64956	5.32228	-52.8049	129.602	-1.84505	6.05943	0.345014	0.805445	0.896175	0.740138	0.001741	0.001161	0.002322	0.012768	0.103018	0.336622	0.436448	0.105049	684.536	0.356585	321.18	12049.2	20628.7	44148.2	41699.4	115030	239925	154.473	0.00077	0.112446	1.90871	0.001025	0.119206	0.134323	5330.4	4.16547	130242	95974.4	88028.2	253933	83030.6	2.07669e+07	4.88155e+06	2.14423e+06
1.25mm_STANDARD_Scan1_AABWD	12.2285	104.742	326.526	-235.916	211.28	-0.673324	2.31781	-198.069	223.888	-1.00527	2.82112	0.376167	0.706927	0.951087	0.964417	0	0	0	0	0	0	0.606426	0.393574	765.1	0.424169	189.921	7334.5	34522.4	20337.5	42613.7	313654	138116	374.054	0.012136	0.828298	1.87327	0.014354	0.860888	0.017524	9116.19	25.7207	103770	158113	91510.5	91747	73708.8	9.274e+07	3.22644e+07	9.03961e+06
1.25mm_STANDARD_Scan1_AABWJ	22.423	405.424	4013.66	-96.854	153.857	-1.36086	4.52699	-99.7016	141.504	-1.12566	3.56917	0.368714	0.632166	0.930586	0.912096	0	0	0	0	0.012023	0.061528	0.513437	0.413013	633.06	0.407521	372.628	9449.19	23236.7	24142.9	28460.8	150715	208336	220.536	0.001779	0.221101	1.84011	0.002415	0.192139	0.062768	6912.58	6.95495	102922	114596	67325.4	152329	77437.9	6.52826e+07	1.4582e+07	4.8711e+06
1.25mm_STANDARD_Scan1_AABWS	48.4918	1394.07	27555.7	-35.3346	129.928	-2.47404	10.4564	-84.4885	170.573	-2.06668	7.53223	0.330793	0.827471	0.840098	0.549389	0.012879	0.030687	0.067757	0.11513	0.193975	0.228693	0.275955	0.072797	663.301	0.349953	356.72	6230.11	16054.3	13636.3	26002.5	114026	93503.3	140.901	0.000189	0.064961	1.94805	0.000239	0.048471	0.35517	9518.78	3.20196	68664.2	87594.2	52582	74697.1	59783.7	3.49123e+07	5.82228e+06	1.91151e+06
1.25mm_STANDARD_Scan1_AABWV	41.2091	1363.72	14569.2	-48.463	126.036	-1.89753	6.4906	-30.8913	133.83	-2.76557	11.292	0.323566	0.474308	0.901946	0.741705	0	0.003902	0.004682	0.010535	0.101834	0.30277	0.475224	0.101053	566.393	0.416406	423.502	9189.25	23229.7	19711.2	35269.7	145615	137538	161.21	0.000604	0.139948	1.89152	0.000741	0.100118	0.170735	5916.05	3.75529	121061	131068	74435.2	200505	78235	3.81019e+07	8.21865e+06	3.53784e+06
1.25mm_STANDARD_Scan1_AABXA	50.1473	1695.9	24015.3	-19.3241	124.761	-2.59555	9.55783	-0.920116	109.474	-3.53745	16.3785	0.36504	0.738907	0.872624	0.716035	0.010981	0.006589	0.010981	0.028306	0.086872	0.208638	0.477794	0.169595	814.283	0.380754	229.706	6357.49	14652.5	13170.3	27012.8	95771.3	110633	128.807	0.000312	0.113927	2.00029	0.000344	0.083598	0.327588	5080.41	2.77804	65112.7	69608.8	42464.7	82724.2	65652.9	1.0988e+07	2.29801e+06	856204
1.25mm_STANDARD_Scan1_AABXI	19.7237	313.039	1442.07	-433.778	205.864	0.393481	2.3255	-447.407	197.336	0.33682	2.33602	0.363264	0.684656	0.871622	0.786169	0	0	0	0	0	0	0.614876	0.385124	723.868	0.293886	124.121	4226.44	16695.8	9121.17	21388	123390	73789.6	313.152	0.004304	0.315414	1.89394	0.00774	0.450545	0.065662	9580.12	14.5164	47972.7	74226.4	38457.6	35762.9	43444.1	1.25551e+08	2.79136e+07	9.5953e+06
1.25mm_STANDARD_Scan1_AABYX	42.3652	1480.18	22510.3	34.9301	143.929	-0.423118	6.89582	27.5474	101.865	-1.2959	12.0821	0.35091	0.471419	0.949343	0.861621	0	0.000958	0.004792	0.009585	0.059105	0.223962	0.548562	0.153035	704.948	0.402938	366.267	11673.4	27271.5	24249.6	46397.3	175173	147119	201.185	0.000464	0.135824	1.85936	0.000549	0.064253	0.136591	14503	4.30807	126851	148225	80149.2	181110	97918.3	3.86534e+07	9.91637e+06	4.83343e+06
1.25mm_STANDARD_Scan1_AABZT	43.8477	1410.73	27723.2	-6.54787	104.596	-3.01714	12.6864	10.623	81.1036	-3.86337	19.2288	0.350271	0.631057	0.945235	0.887068	0.00275	0.004126	0.017682	0.061493	0.135953	0.262279	0.408251	0.107466	758.376	0.382364	282.483	9849.76	24134.8	14867.1	35826.1	149289	102146	116.711	0.000257	0.081874	2.04566	0.000283	0.056767	0.392189	4810.18	2.36483	94836.3	142518	76496.3	82353.2	77977.7	6.40236e+06	1.92872e+06	850351
1.25mm_STANDARD_Scan1_AACFI	55.4414	1893.42	35580.6	10.8524	78.2544	-3.81845	20.2054	23.2234	59.461	-4.15672	24.6787	0.347522	0.769941	0.903364	0.712367	0.001874	0.020102	0.022998	0.073595	0.155877	0.279898	0.372743	0.072913	778.809	0.374145	263.595	7905.21	19586.2	13551.7	32099.9	124951	89203	93.514	0.000185	0.040189	2.09106	0.000218	0.029692	0.531534	3311.37	1.5971	104504	206728	80405.7	73035.5	57845.7	4.8127e+06	1.45964e+06	793406
1.25mm_STANDARD_Scan1_AACFM	27.7545	367.976	3684.57	-181.656	221.11	-0.701645	2.16315	-92.1583	167.75	-1.47364	4.06843	0.331861	0.869434	0.885101	0.65609	0.0012	0.003201	0.004802	0.017607	0.081232	0.360544	0.383353	0.148059	784.037	0.288706	249.213	3965.54	15775.1	9045.09	14803.3	157036	66069	191.93	0.001502	0.209828	1.76428	0.00281	0.331791	0.075148	3970.64	5.48848	63916.5	117440	35322.6	64154.1	38749	4.83545e+07	7.71324e+06	1.36223e+06
1.25mm_STANDARD_Scan1_AACFO	13.4305	133.677	957.967	-294.346	211.086	-0.055491	1.79283	-218.571	212.833	-0.469664	1.92205	0.368222	0.664969	0.903084	0.873092	0	0	0	0	0	0	0.464623	0.535377	808.871	0.276753	213.215	4633.63	14709.6	16412	29129.1	119703	129186	309.763	0.004254	0.428833	1.85235	0.007916	0.600337	0.054727	6185.52	10.3832	59056.1	73974.7	33524.6	85316.7	43408.2	1.01872e+08	2.12262e+07	3.95418e+06
1.25mm_STANDARD_Scan1_AACFU	50.4481	983.139	14984.8	-14.0485	114.245	-2.47119	9.2965	-7.78796	124.591	-2.6336	9.90945	0.344119	0.931912	0.904142	0.639196	0.000653	0.007178	0.011419	0.031974	0.079282	0.307993	0.462316	0.099184	731.2	0.419736	313.536	13679.5	52630.5	16688.2	44817.2	300168	74614	150.014	0.000553	0.142348	1.91058	0.000634	0.089833	0.191016	5162.04	2.72294	134605	256470	97854.9	91387.6	92708.5	1.12669e+07	3.84005e+06	1.82328e+06
1.25mm_STANDARD_Scan1_AACFZ	17.8414	271.547	1758.5	-512.415	142.634	0.547685	3.2849	-501.568	135.296	0.197236	2.87475	0.37147	0.461452	0.918719	0.883347	0	0	0	0	0	0	0.415767	0.584233	374.081	0.430497	181.079	2565.62	8496.04	8542.68	11822	80387.4	87034.4	231.561	0.002864	0.166564	1.94672	0.0051	0.180725	0.078987	6045.44	8.59544	31359.6	36695.1	25490	41982.9	21270.4	6.03613e+07	1.58684e+07	4.98049e+06
1.25mm_STANDARD_Scan1_AACGA	33.3376	303.499	10025.3	-232.08	236.98	-0.453854	1.92453	-325.277	231.793	-0.012352	1.7566	0.310081	0.969242	0.683516	0.385162	0	0	0.001522	0.005075	0.141081	0.448363	0.321999	0.081959	683.235	0.412964	239.615	5982.85	16808.1	22712.3	34856.9	125262	198790	320.289	0.000719	0.375963	1.80553	0.00102	0.539423	0.188916	11739	2.6624	88680.3	77658.6	60831.3	137508	78723.6	9.92335e+07	2.9671e+07	1.16283e+07
1.25mm_STANDARD_Scan1_AACIF	49.9633	1561.33	32902.7	5.28368	89.7386	-3.09355	14.0177	11.4868	68.823	-4.18062	26.1594	0.362952	0.782994	0.921212	0.76852	0.01067	0.010989	0.021659	0.058927	0.146202	0.236821	0.415034	0.097786	714.926	0.415777	320.331	8329.9	17103.7	14204.4	34505.9	112655	95868.8	110.102	0.000178	0.061198	2.07479	0.000215	0.040491	0.544893	3998.27	1.43995	77317.9	93305.4	79830	77458	58678.3	5.74277e+06	1.72796e+06	889032
1.25mm_STANDARD_Scan1_AACIK	33.017	338.59	17512.5	-329.044	199.28	-0.095945	2.14894	-352.145	155.558	-0.360166	2.58884	0.303742	0.940008	0.838235	0.600471	0.01074	0.033047	0.031395	0.059319	0.118969	0.25694	0.417878	0.068572	626.921	0.349809	195.822	4964.01	15206.5	12038.6	27906.3	109575	96634	323.218	0.000345	0.23882	2.002	0.000631	0.381253	0.537458	9036.52	1.10023	72104.3	87381.2	68593.1	83749	48694	8.51561e+07	2.8002e+07	1.15647e+07
1.25mm_STANDARD_Scan2_AABHS	39.4076	1329.99	22915.2	-256.917	222.37	-0.486525	2.29045	-278.205	208.413	-0.338157	2.32961	0.340487	0.530253	0.723247	0.279249	0.022148	0.025175	0.024697	0.055609	0.169375	0.264978	0.314054	0.122849	715.142	0.361271	181.13	2559.37	11393.2	6536.56	18792.5	116399	58909.8	291.519	0.000299	0.205958	1.86463	0.000558	0.397785	0.40694	8618.92	1.12006	31846.9	47025.2	28033.1	25578.9	26750.3	7.76963e+07	1.85945e+07	6.11577e+06
1.25mm_STANDARD_Scan2_AABRJ	61.4361	3354.79	84030	-3.04557	93.3133	-3.39062	15.1446	6.75869	76.7772	-4.26369	22.6867	0.37102	0.389869	0.952727	0.881051	0.017239	0.051158	0.060617	0.079288	0.142519	0.266617	0.317463	0.064476	854.369	0.369865	181.537	2706.1	7744.14	6967.73	13036.5	55295.5	61747.6	86.9167	5.5e-05	0.040433	2.10276	5.9e-05	0.029701	1.71394	3926.71	0.758917	31991.6	44054.6	23217.9	39532.8	21161.2	5.05789e+06	1.28097e+06	492570
1.25mm_STANDARD_Scan2_AABRT	27.6011	564.142	7501.47	-58.4558	134.012	-1.59739	4.97017	-24.9576	98.8964	-1.72519	5.49757	0.370702	0.635987	0.940916	0.884496	0	0	0	0.014206	0.040374	0.171963	0.549533	0.223925	728.242	0.311292	311.488	9154.85	19444.5	18223.5	34548.8	133391	126905	168.393	0.000899	0.149082	1.88372	0.001024	0.144419	0.144409	4842.78	3.04362	86294.3	100152	78864.1	98925	67235.7	2.11058e+07	4.15752e+06	2.21903e+06
1.25mm_STANDARD_Scan2_AABSP	54.301	2249.94	46826.3	-7.14981	102.368	-2.85716	12.3239	-4.44125	100.233	-2.67776	10.5815	0.333539	0.707853	0.868529	0.692438	0.026919	0.038927	0.063945	0.098569	0.172321	0.238467	0.296207	0.062144	788.028	0.391908	249.721	6336.71	15560.5	14983.7	28343.2	94366.2	97117.1	130.201	0.000123	0.065	2.01815	0.00013	0.044943	0.753939	6994.7	1.15014	70452.3	84345.3	52395	97329.2	47739.6	7.93427e+06	2.43702e+06	1.69521e+06
1.25mm_STANDARD_Scan2_AABST	35.7845	522.028	8269.9	-2.3236	100.202	-3.30807	14.5286	9.62375	94.6085	-3.86936	18.9518	0.330727	0.907371	0.929152	0.682336	0	0.004897	0.010578	0.032713	0.129285	0.351028	0.389618	0.081881	793.375	0.39274	245.454	11934.3	60843.7	18205.9	39731	381193	87861.6	104.349	0.000476	0.094635	1.87028	0.000554	0.063316	0.217536	3665.28	3.61654	190257	476828	89090.6	115315	79793	5.37894e+06	2.13376e+06	870144
1.25mm_STANDARD_Scan2_AABSX	13.0067	140.761	964.618	-36.2901	147.664	-1.54566	4.70927	-23.6829	146.617	-1.85704	5.65608	0.380343	0.596245	0.953488	0.995739	0	0	0	0	0	0	0.054307	0.945693	692.905	0.418072	390.575	15788	43682.2	46643	43126.5	278426	254466	214.42	0.006269	0.353078	1.70514	0.007179	0.291709	0.022871	5550.15	17.6337	198463	315965	143225	178007	156655	1.87035e+07	6.23676e+06	2.49464e+06
1.25mm_STANDARD_Scan2_AABTI	84.4365	4990.72	142933	8.64523	89.2105	-4.31974	25.8135	25.0051	65.8772	-4.95586	32.3486	0.338357	0.662517	0.932962	0.792803	0.014441	0.039956	0.092864	0.100505	0.135928	0.240966	0.325152	0.047468	776.561	0.418631	253.467	6256.32	12048.5	14250.1	23264.5	71907	85291.9	92.2258	4.7e-05	0.031205	2.20269	4.9e-05	0.011998	1.25298	9558.93	1.34932	63362.7	67888.3	38838.5	92041.3	54682.6	7.8439e+06	2.10589e+06	1.15742e+06
1.25mm_STANDARD_Scan2_AABTL	91.053	5375.46	142374	8.10436	81.0455	-3.5023	18.1487	13.6118	67.3563	-3.71325	21.159	0.348626	0.785234	0.940133	0.753148	0.045448	0.062387	0.084468	0.09823	0.14209	0.249849	0.266258	0.047074	792.512	0.34724	244.884	2970.32	8821.53	5903.74	13034.1	62260.6	39794.3	100.897	3e-05	0.024045	2.1383	3.2e-05	0.013381	2.32475	7514.12	0.57396	37524.7	61595.3	24215	32994	31294.5	6.41562e+06	1.92755e+06	1.28995e+06
1.25mm_STANDARD_Scan2_AABUQ	46.875	1599.63	22717.5	-46.1679	143.263	-2.07818	6.81256	-83.7413	169.941	-1.47666	4.3452	0.361021	0.681528	0.824742	0.644691	0.001395	0.00279	0.00558	0.027902	0.07394	0.243583	0.469866	0.174944	807.784	0.364356	227.451	6073.57	16764.2	12685	27675.5	116829	96587.7	168.67	0.0004	0.155756	1.91676	0.000413	0.13521	0.283687	6878.42	2.41403	57863.7	70155.5	50283.6	61685.3	49330.2	1.13037e+07	3.2285e+06	1.55206e+06
1.25mm_STANDARD_Scan2_AABUS	32.902	658.023	9990.97	-139.301	195.555	-1.02662	2.90685	-85.8913	173.375	-1.66256	4.98253	0.353615	0.736864	0.851852	0.672797	0	0	0.003681	0.048583	0.100478	0.171881	0.40081	0.274568	785.611	0.318438	217.761	4993.67	14469.7	13155.4	27295.1	99545.2	109003	220.472	0.000836	0.242559	1.83507	0.001198	0.304362	0.139909	5893.02	3.30548	55526.1	68606.3	41246.7	63576	48675.4	4.79027e+07	1.0567e+07	3.44204e+06
1.25mm_STANDARD_Scan2_AABUY	69.9443	3403.34	78787.9	-20.1414	102.752	-2.90101	13.0184	-12.293	97.3871	-3.21699	14.7638	0.343823	0.672852	0.891117	0.645856	0.002884	0.024649	0.051527	0.088764	0.131113	0.253442	0.357808	0.08955	684.361	0.386829	334.104	5415.34	14317.8	11989.2	24220.6	97469	81762.7	123.463	0.00012	0.040158	2.0611	0.000122	0.032476	0.68481	8907.52	1.80245	61137.1	75132	38999.9	80771.8	49644.7	1.19598e+07	2.78026e+06	1.53581e+06
1.25mm_STANDARD_Scan2_AABVA	31.4693	514.478	7246.79	-117.567	176.916	-1.25149	3.57459	-128.925	191.91	-1.1604	3.14171	0.34772	0.856251	0.9	0.752405	0	0	0	0.001451	0.048839	0.178917	0.643617	0.127176	733.833	0.350025	275.297	7251.04	18420.6	22043.6	31006.1	127475	183409	231.234	0.001169	0.313584	1.81507	0.001375	0.338614	0.120985	6311.42	3.58166	85196.3	99076.5	48546.2	106342	86820.3	3.55188e+07	8.18982e+06	3.37628e+06
1.25mm_STANDARD_Scan2_AABVO	15.5591	213.282	1519.03	-121.234	180.948	-1.16376	3.40413	-117.421	188.567	-1.52539	4.33136	0.381204	0.402264	0.94902	0.973269	0	0	0	0	0	0	0.032448	0.967552	733.278	0.42014	291.589	9190.71	29162.9	22937.3	46171	203637	169436	230.857	0.004491	0.414784	1.68875	0.006561	0.36169	0.026596	6576.76	14.9074	109926	155276	88429.7	111704	84295.7	2.27212e+07	6.92023e+06	1.75231e+06
1.25mm_STANDARD_Scan1_AABVS	53.7949	1763.24	20631.1	-111.905	185.413	-1.8803	6.28008	-71.8986	148.126	-2.40216	8.82273	0.280666	0.895663	0.685222	0.296195	0.02735	0.036915	0.059184	0.102077	0.141982	0.268121	0.284561	0.075624	722.189	0.429753	235.97	8235.31	26334.4	22795.5	47642.8	190366	184447	243.525	0.000319	0.29354	1.82248	0.000328	0.164887	0.275051	17031.6	2.76743	122730	189657	77089	136592	87583.1	8.36878e+07	2.09095e+07	7.72547e+06
1.25mm_STANDARD_Scan2_AABVU	36.1984	576.904	7062.6	-352.432	230.032	0.1826	1.83093	-274.568	238.758	-0.386821	1.87719	0.314144	0.903043	0.876842	0.631324	0	0	0.003275	0.05786	0.155386	0.270742	0.39083	0.121907	611.121	0.293814	221.98	4118.08	10426.4	8670.46	20971.7	76816.3	60835.6	212.925	0.000902	0.155508	1.8203	0.002374	0.284562	0.169015	4948.8	4.51386	59146.9	85236.8	38441.6	62924	49985.1	7.1228e+07	1.20752e+07	3.22494e+06
1.25mm_STANDARD_Scan2_AABVW	31.8932	605.585	8913.82	-86.0523	171.763	-1.50725	4.47445	-157.991	219.112	-0.998347	2.67839	0.333035	0.742771	0.882353	0.562988	0	0.000619	0.004954	0.025387	0.113003	0.293189	0.443344	0.119505	669.99	0.37346	323.976	11584.7	21731.1	42110	37907	109700	251780	174.267	0.000815	0.173836	1.84032	0.001086	0.139054	0.103242	8203.39	5.31549	130818	101571	83335	258602	79765	2.85484e+07	5.53695e+06	2.30983e+06
1.25mm_STANDARD_Scan2_AABWD	15.9	179.916	556.088	-234.583	196.681	-0.620723	2.48022	-204.517	215.76	-0.976978	2.98234	0.345446	0.800824	0.80137	0.679039	0	0	0	0	0	0.150407	0.605691	0.243902	770.832	0.386267	175.517	11504.2	22417.6	31355.4	47421.6	224754	290374	343.2	0.00741	0.490317	1.92694	0.009298	0.638722	0.026633	9570.74	16.9029	112996	123179	102397	146974	79433	9.02877e+07	3.22236e+07	8.60431e+06
1.25mm_STANDARD_Scan2_AABWJ	23.5049	450.565	4569.41	-101.7	162.864	-1.29442	4.25714	-134.665	179.48	-1.11959	3.41644	0.360365	0.617859	0.926214	0.855899	0	0	0	0	0.014066	0.105499	0.59335	0.287084	652.307	0.40406	363.237	8729.32	21964.2	23861.4	30387.4	159239	201097	237.282	0.001515	0.239632	1.8418	0.002051	0.1865	0.06372	9724.11	7.89151	100921	111849	71993.5	157404	62438.4	6.89814e+07	1.72843e+07	5.85808e+06
1.25mm_STANDARD_Scan2_AABWS	54.4684	976.413	28126.2	-43.4726	138.331	-2.13207	7.46542	-114.861	179.797	-1.22014	3.6292	0.318181	0.949176	0.772191	0.42121	0.016922	0.028507	0.063373	0.117433	0.178535	0.248268	0.262351	0.081431	687.785	0.354025	332.744	6507.29	14940.1	14986.2	28334.5	102297	109597	151.876	0.000195	0.090067	1.93957	0.000233	0.079915	0.438464	7201.14	1.93271	74329.1	77375.1	53815.2	98968.3	67157.8	2.82363e+07	5.99147e+06	2.2052e+06
1.25mm_STANDARD_Scan2_AABWV	44.575	1567.82	16429.4	-53.8724	133.937	-1.77585	5.89669	-43.315	144.949	-2.35626	8.85044	0.324239	0.580366	0.866967	0.681326	0.006634	0.007539	0.015983	0.020507	0.122738	0.343486	0.39807	0.083534	587.084	0.410861	400.597	9056.6	23827.7	18162.1	37434.7	149516	133999	166.378	0.000489	0.13572	1.91565	0.000608	0.108875	0.20854	5926.44	2.95478	107308	138555	79405.1	143947	67326.4	4.44391e+07	9.14632e+06	3.49588e+06
1.25mm_STANDARD_Scan2_AABXA	49.8754	1650.67	22056	-26.4729	123.959	-2.45563	8.87721	4.26642	90.5882	-3.44425	15.7148	0.361546	0.740266	0.876963	0.693241	0	0.002039	0.012997	0.031346	0.075688	0.20897	0.52472	0.144241	811.105	0.368351	230.128	6266.81	16119.5	13469.8	27973.6	107931	105473	134.666	0.000358	0.121438	1.99561	0.000394	0.096158	0.314872	4359.44	2.2207	68338.2	75042.7	44143.5	93315.7	60851	1.16482e+07	2.46329e+06	959160
1.25mm_STANDARD_Scan2_AABXI	17.7174	285.014	997.227	-360.82	217.093	0.187135	2.13534	-359.008	216.312	0.053443	2.21527	0.355107	0.595114	0.913043	0.785795	0	0	0	0	0	0	0.730964	0.269036	760.259	0.314132	139.138	5466.13	19904.6	12286.7	29462.1	108986	92402	331.885	0.006334	0.378552	1.88457	0.011592	0.585672	0.042354	8991.51	18.3534	63605.1	95454.5	49651.5	49685.1	59629.3	8.32922e+07	2.77124e+07	9.88858e+06
1.25mm_STANDARD_Scan2_AABYX	42.0035	1411.44	22500.7	34.511	142.821	-0.327123	6.33298	33.1967	105.278	-0.837825	8.5984	0.362522	0.541684	0.960894	0.945797	0.005338	0.003454	0.002512	0.006907	0.086342	0.206907	0.576138	0.11146	686.851	0.401861	386.62	11921.8	27697.1	24771.2	48021.3	187358	153924	207.381	0.00047	0.132197	1.88834	0.000565	0.071964	0.142977	13610.4	3.66228	132451	154969	81488	191344	102004	3.64577e+07	1.00657e+07	4.93183e+06
1.25mm_STANDARD_Scan2_AABZT	43.6455	1492.73	28899.8	-4.49343	105.731	-2.81417	11.1893	8.70166	90.1057	-3.60282	16.6348	0.353498	0.657931	0.947067	0.900479	0.002064	0.00882	0.024958	0.068118	0.119722	0.302496	0.373991	0.099643	752.376	0.377871	293.684	8538.95	23655.3	13907.7	31576.2	136301	99689.9	121.079	0.000247	0.087373	2.04064	0.000269	0.067178	0.444736	4303.91	1.88519	92884.1	151414	62217	89231.2	68674	6.47408e+06	1.97287e+06	894433
1.25mm_STANDARD_Scan2_AACFI	56.296	1832.65	36428.8	6.39198	87.5348	-3.62997	18.1839	8.20182	73.5392	-3.92177	21.5186	0.343575	0.750361	0.918806	0.713322	0	0.023456	0.035437	0.074418	0.140398	0.284003	0.37192	0.070368	782.154	0.371044	259.594	6815.46	19980.3	13541.5	28046.7	131924	90203.4	98.2096	0.000187	0.045855	2.07251	0.000223	0.028647	0.44346	4753.84	2.47055	106540	221102	65282.2	76031.2	63743.9	6.26962e+06	1.71022e+06	888253
1.25mm_STANDARD_Scan2_AACFM	27.8739	391.492	3502.93	-130.128	206.363	-0.957663	2.76647	-69.7429	168.18	-1.32266	3.94966	0.338264	0.838977	0.875	0.587394	0	0	0	0.010912	0.068093	0.353121	0.431253	0.136622	795.773	0.300987	256.48	5359.22	17934.5	11639.8	21176	149919	74559.1	198.488	0.001536	0.243964	1.76808	0.002706	0.261796	0.060681	5176.43	6.93934	70390.1	93018.7	46934.4	97221.8	44385.5	4.08545e+07	7.84536e+06	1.40512e+06
1.25mm_STANDARD_Scan2_AACFO	11.9385	116.849	723.732	-189.179	166.653	-0.572234	2.41919	-180.803	190.842	-0.710821	2.35852	0.385223	0.545386	0.924242	0.920116	0	0	0	0	0	0	0.241379	0.758621	768.388	0.293325	234	9131.37	28139.4	21763.2	33413.4	217418	164779	273.919	0.005776	0.406764	1.86891	0.009319	0.443108	0.031284	4977.02	11.0955	92905.4	100184	71048.1	106380	94008.8	6.02329e+07	1.48094e+07	4.48898e+06
1.25mm_STANDARD_Scan2_AACFU	49.7525	1015.27	14713.4	-28.6418	123.385	-2.44502	8.96695	-24.3189	124.628	-2.67936	10.0074	0.349338	0.901461	0.862939	0.630067	0	0	0.005538	0.021461	0.096573	0.253375	0.491866	0.131187	774.674	0.398268	260.313	13437.6	48644.8	15309.1	48732.4	260705	81504.7	158.211	0.000576	0.151299	1.90542	0.000675	0.099618	0.177873	5547.69	3.08521	144080	296396	125715	83220.8	70987.9	1.3301e+07	3.81347e+06	1.56535e+06
1.25mm_STANDARD_Scan2_AACFZ	17.8769	276.148	2169.93	-511.244	147.169	0.54243	3.36762	-504.758	152.151	0.27398	3.24746	0.388836	0.409941	0.939726	0.945507	0	0	0	0	0	0	0.485279	0.514721	373.357	0.471224	179.976	3074.79	9208.38	9507.46	17516.8	90103.1	82795.3	252.746	0.002619	0.187866	1.95819	0.004378	0.184538	0.081251	7564.94	8.10892	32414.7	29318.3	35121.7	40725.3	24493.7	7.57782e+07	2.09128e+07	6.92495e+06
1.25mm_STANDARD_Scan2_AACGA	29.7176	563.891	9246.63	-222.973	224.659	-0.452969	1.93086	-339.166	187.441	0.104665	2.11128	0.308503	0.820657	0.829421	0.579936	0.000846	0.003102	0.003384	0.010998	0.134518	0.339538	0.394247	0.113367	675.909	0.401618	242.757	6233.02	17290.7	24024.9	39062.7	130773	183145	307.395	0.000772	0.376233	1.85699	0.001112	0.582051	0.209585	8690.19	2.18468	94450.1	90128.5	69731	137581	80360.3	8.69467e+07	2.67258e+07	1.08086e+07
1.25mm_STANDARD_Scan2_AACIF	49.8172	1595.28	32009.3	3.68567	88.5855	-3.11688	14.2664	24.4579	62.88	-3.46456	18.0968	0.361986	0.779973	0.934282	0.815682	0.011503	0.019437	0.028163	0.091763	0.164617	0.247389	0.363083	0.073648	716.328	0.412611	320.926	7297.92	14186	12729.8	30560.7	96364.5	84699.8	108.902	0.000154	0.057088	2.08141	0.000184	0.038788	0.63688	4085.3	1.37067	67047.9	78174.1	70118.3	67440.5	52458.7	6.24178e+06	1.73963e+06	867302
1.25mm_STANDARD_Scan2_AACIK	32.8711	511.091	18022.3	-313.842	195.439	-0.108105	2.09906	-340.448	156.562	-0.349437	2.43291	0.316582	0.92218	0.792332	0.580536	0.015055	0.027164	0.028637	0.045328	0.135657	0.257077	0.422026	0.066601	615.589	0.357964	214.216	5015.56	15303.5	12227.9	27289.9	110098	94668.4	312.847	0.000335	0.235423	1.99996	0.000622	0.364205	0.531769	8607.31	1.06869	64429.4	68947.6	64368.9	79253.7	45147.4	8.30086e+07	2.68858e+07	1.10431e+07
2.50mm_LUNG_Scan1_AABHS	39.5662	1389.26	20389.1	-195.886	243.068	-0.522294	2.61675	-222.562	267.766	-0.469978	2.45097	0.339458	0.355299	0.722132	0.686318	0.004323	0.014458	0.029811	0.050678	0.167536	0.302728	0.319273	0.110896	744.333	0.425458	166.885	7594.77	34277.3	18347.8	48808.6	237569	112531	439.776	0.000512	0.310992	2.01424	0.000716	0.426315	0.181963	32309	2.94006	123316	177228	78002.5	134165	103867	1.20916e+08	4.31312e+07	2.81156e+07
2.50mm_LUNG_Scan1_AABRJ	62.2364	3252.7	83569.2	21.3206	103.888	-2.38336	12.6025	41.256	83.3528	-2.44703	18.2753	0.363917	0.429871	0.938464	0.74681	0.024329	0.057216	0.078185	0.089834	0.15498	0.251624	0.277387	0.063489	891.183	0.437375	168.656	3745.32	11241.8	12568.8	22842.7	73307.3	80591.6	217.917	8e-05	0.05711	2.25555	7.5e-05	0.04456	0.978601	18082.9	0.698479	57113.7	64708.5	42413.1	77535.9	43797.4	1.00438e+07	5.83452e+06	6.31978e+06
2.50mm_LUNG_Scan1_AABRT	30.4418	623.865	7690.37	-51.2077	199.881	-1.46937	5.00509	-27.4504	174.735	-1.81944	6.19446	0.361428	0.730023	0.90631	0.680344	0	0.000295	0.006204	0.046086	0.081536	0.218612	0.503102	0.144165	774.514	0.386284	279.347	8127.76	21995.9	33308.4	46886.6	149655	155876	380.731	0.001188	0.292943	2.09296	0.00111	0.311039	0.085884	30384.1	6.59782	146415	117406	63177.7	296251	108826	6.60215e+07	2.23852e+07	2.21921e+07
2.50mm_LUNG_Scan1_AABSP	52.4805	2349.99	43581.2	19.3335	118.837	-1.61039	8.72147	20.0144	121.999	-1.57723	8.47182	0.351053	0.629084	0.882341	0.631889	0.04298	0.053301	0.080549	0.116544	0.161601	0.225788	0.250393	0.064691	806.44	0.458186	248.94	6179.98	16814.7	22382.5	34372.6	106124	100686	288.657	0.000148	0.095912	2.2556	0.000133	0.073602	0.568103	27615.9	1.12781	99814.4	87603.1	62245.9	179764	69644.4	2.18176e+07	1.47319e+07	1.82121e+07
2.50mm_LUNG_Scan1_AABST	34.5909	457.045	8049.51	37.009	120.507	-1.85858	10.586	36.5648	115.171	-2.40887	13.9311	0.326085	0.909869	0.921129	0.573225	0.008654	0.021578	0.041582	0.06788	0.172735	0.338503	0.290178	0.058328	878.263	0.540267	189.856	9882.76	58536	17423.5	42646.7	368302	80234.9	236.312	0.000706	0.145045	2.0819	0.000679	0.078235	0.11919	16261.6	3.63116	182955	457864	94075	96612.6	83269.2	1.70194e+07	8.49261e+06	7.44701e+06
2.50mm_LUNG_Scan1_AABSX	14.3154	152.747	1059.82	-73.0711	220.4	-1.52213	4.63443	-87.7068	233.427	-1.42154	3.88559	0.383895	0.616641	0.945545	0.878013	0	0	0	0	0	0	0.050403	0.949597	677.599	0.563638	370.795	13479.4	44924.5	51282.4	83696.5	233345	257723	437.513	0.01049	0.93559	1.89059	0.00959	0.720587	0.013435	22279.9	34.976	255081	393883	140686	264274	221482	2.94677e+07	1.65259e+07	1.47668e+07
2.50mm_LUNG_Scan1_AABTI	84.6676	5119.03	141929	21.6174	100.817	-3.16123	23.4278	30.9116	78.4422	-2.71508	19.5168	0.339716	0.654311	0.926647	0.662149	0.034458	0.06738	0.099881	0.107479	0.130271	0.248954	0.265876	0.042861	811.902	0.479617	230.467	6180.75	12993.6	18632.7	27185.7	72681	91540	224.351	6e-05	0.052541	2.27079	5e-05	0.02853	1.11338	30264.1	0.90023	85902	70156.4	52694.2	155288	65469.4	1.63372e+07	7.9063e+06	8.22795e+06
2.50mm_LUNG_Scan1_AABTL	92.0099	5101.07	144367	22.3724	116.63	-1.26865	7.86998	26.5643	105.508	-1.33245	9.09141	0.352631	0.797063	0.942269	0.652475	0.03813	0.073337	0.080643	0.101305	0.148304	0.257799	0.252464	0.043125	830.918	0.436034	225.209	4933.58	14701.1	20321.3	28291.4	79501.4	62788.6	346.105	4.6e-05	0.101535	2.34755	4.1e-05	0.069603	1.66762	38685.8	0.416601	109985	92124.9	65495.9	189909	92409.8	2.2185e+07	1.62697e+07	2.121e+07
2.50mm_LUNG_Scan1_AABUQ	38.6436	1404.06	21889.5	-2.78282	158.709	-1.40294	6.26623	0.301754	146.322	-1.09308	5.13154	0.372195	0.170655	0.901328	0.702291	0.000584	0.006038	0.016556	0.036619	0.091352	0.236658	0.458707	0.153487	805.043	0.445647	246.954	11029.8	25622.7	36474	48662.6	143737	111418	442.238	0.000465	0.297643	2.25232	0.000415	0.224181	0.210831	39075.5	2.4039	176586	109330	113217	384135	99661	1.81794e+07	1.1983e+07	2.08331e+07
2.50mm_LUNG_Scan1_AABUS	37.2994	881.998	9179.75	-88.9025	213.793	-1.31993	4.08029	-45.7372	180.43	-1.74601	5.86596	0.341904	0.844294	0.852108	0.584228	0.000693	0.004391	0.028195	0.051999	0.158308	0.214698	0.401895	0.139589	787.277	0.36097	229.748	6370.16	23926.3	20584.8	40318.6	124403	127675	318.953	0.000911	0.282835	2.02713	0.001102	0.27559	0.090213	22308.2	6.66502	98274.5	107082	57726.8	139248	89041.5	6.87034e+07	1.8941e+07	1.25627e+07
2.50mm_LUNG_Scan1_AABUY	68.3567	3400.37	72516.3	-8.6271	110.683	-2.49691	11.0959	12.7338	82.8721	-2.93052	16.3916	0.351264	0.760385	0.935659	0.728463	0.006125	0.02025	0.052	0.074625	0.136625	0.237125	0.376375	0.09625	720.189	0.410363	311.788	6817.16	18133.8	15311.2	29606	97268.6	79769.7	231.643	0.000198	0.086461	2.19125	0.000179	0.07656	0.509642	14821.9	1.24481	81772.8	89944.7	48726.4	116680	71739.7	1.05056e+07	4.65647e+06	5.1197e+06
2.50mm_LUNG_Scan1_AABVA	29.3542	499.265	6523.17	-45.6251	183.049	-1.52606	5.31184	-16.1356	156.286	-2.62541	11.7851	0.345444	0.788243	0.924755	0.716158	0	0	0.001519	0.034933	0.087789	0.217801	0.563487	0.094471	751.307	0.429957	277.392	11912.4	30703.3	32741.4	51597.5	192480	186043	345.551	0.00131	0.345474	2.00853	0.001416	0.255781	0.070127	22355.6	7.02538	141018	147092	84386.5	183164	149430	6.35213e+07	2.04575e+07	1.45184e+07
2.50mm_LUNG_Scan1_AABVO	15.591	187.831	1600.43	-70.138	217.935	-1.2314	4.00172	-6.66391	170.21	-1.90177	6.92269	0.390829	0.564023	0.92602	0.785944	0	0	0	0	0	0	0.381369	0.618631	816.454	0.470234	238.426	8058.59	27784.8	26718.1	50148.2	198782	176155	354.507	0.004172	0.375298	1.99062	0.005246	0.411976	0.022708	19931.9	19.8982	117274	105162	145384	160403	58148.2	4.34367e+07	1.4943e+07	1.31438e+07
2.50mm_LUNG_Scan1_AABVS	50.4221	897.05	21208.9	-97.3078	240.612	-1.59792	5.28035	-126.948	260.898	-1.50267	4.62249	0.280625	0.938192	0.889746	0.478707	0.030931	0.041931	0.058755	0.094603	0.154005	0.269704	0.286916	0.061085	758.587	0.492983	226.846	12322	40887.5	39489.2	69721.9	251228	267006	465.183	0.000496	0.525746	2.01051	0.000504	0.435005	0.178454	38425.7	3.17229	228742	330441	139621	275581	169326	1.50262e+08	5.44171e+07	3.16172e+07
2.50mm_LUNG_Scan1_AABVU	37.9837	520.204	4397	-244.161	254.376	-0.431486	2.20638	-231.214	234.612	-0.399782	2.27012	0.329865	0.951767	0.827179	0.463444	0.012012	0.015616	0.028829	0.038438	0.127928	0.325826	0.384384	0.064565	630.602	0.400999	270.227	6314.07	24430.5	12172.6	37474.3	157838	93564.6	324.758	0.001588	0.26395	1.95335	0.002947	0.365165	0.055499	16927	10.4084	85625.1	149281	64587.8	75240.9	53391	1.05973e+08	2.83378e+07	1.25996e+07
2.50mm_LUNG_Scan1_AABVW	31.2024	600.543	7894.62	-43.6735	183.62	-1.4771	5.53376	-104.448	233.912	-1.14568	3.49846	0.343813	0.802235	0.915925	0.697594	0.001612	0.007598	0.014506	0.047663	0.151508	0.266866	0.408243	0.101773	717.076	0.465932	310.702	11415.9	27216.4	52973.8	54908.1	131554	285595	371.136	0.001035	0.261716	2.10202	0.00104	0.242654	0.088335	30823.2	6.28995	191635	112867	121842	437673	94158.4	4.733e+07	2.19147e+07	2.17981e+07
2.50mm_LUNG_Scan1_AABWD	10.6122	91.7624	318.933	-209.593	281.487	-0.444583	2.35089	-332.542	278.275	0.158319	2.53051	0.379181	0.652489	0.878378	0.707812	0	0	0	0	0	0	0.660377	0.339623	595.351	0.655856	163.094	20508.8	59512.8	40570	98619.3	301181	263858	580.615	0.020401	1.59027	2.03022	0.025658	1.31207	0.008344	26901.2	73.1769	318094	389642	347162	183839	351734	1.71081e+08	8.44747e+07	3.42628e+07
2.50mm_LUNG_Scan1_AABWJ	20.9399	350.942	4383.05	-90.159	213.25	-1.20217	4.0905	-55.9365	187.264	-1.42583	5.44486	0.378002	0.462048	0.921977	0.761258	0	0	0.00146	0.007667	0.044542	0.186199	0.526835	0.233297	707.224	0.41749	334.891	7142.46	21877.9	21559.7	42240.7	154053	168835	348.326	0.00159	0.287102	1.97389	0.002136	0.289485	0.050679	21672.9	11.2024	92657.8	86941.4	75809.3	121195	86685.7	1.16877e+08	3.50222e+07	1.56384e+07
2.50mm_LUNG_Scan1_AABWS	49.3834	1238.46	26988.3	-5.26925	157.292	-2.08423	9.33195	-23.9773	177.6	-2.39303	11.6868	0.320747	0.880321	0.817216	0.399856	0.012179	0.025814	0.067117	0.10736	0.190627	0.225708	0.273895	0.095976	712.436	0.484801	325.231	12406.6	33650.7	32039	52768.4	161290	142606	364.451	0.000343	0.241188	2.14068	0.000337	0.145721	0.222324	34834.6	2.99394	181135	204079	129124	252481	138857	4.92106e+07	1.79315e+07	1.50336e+07
2.50mm_LUNG_Scan1_AABWV	40.6321	995.759	16437.2	-49.8069	178.054	-1.81125	6.44338	-73.8339	205.532	-1.47682	4.77233	0.339757	0.795637	0.872318	0.543899	0	0	0.003712	0.009651	0.047884	0.315145	0.52487	0.098738	604.19	0.498667	386.385	11053.7	31244.6	32738.5	54774	165714	156708	354.759	0.000946	0.300708	2.03963	0.000868	0.24545	0.1093	25147.3	5.97643	176267	170341	104728	286940	143058	8.3061e+07	2.75217e+07	1.89058e+07
2.50mm_LUNG_Scan1_AABXA	50.3355	1689.11	23872.4	2.82176	142.944	-2.32363	9.98924	31.4153	114.244	-3.14635	21.1183	0.365266	0.751409	0.89013	0.621301	0.009259	0.010684	0.021189	0.051104	0.105769	0.245014	0.423789	0.129986	846.844	0.442632	211.659	7614.43	21484.4	19912.8	34853.8	126465	123254	300.006	0.000389	0.173205	2.20273	0.000382	0.120231	0.210452	25122.9	3.50097	100278	100623	74612.9	141230	84647	1.70705e+07	7.11203e+06	7.21662e+06
2.50mm_LUNG_Scan1_AABXI	20.1258	263.775	1252.75	-374.083	249.338	0.189857	2.60019	-362.013	251.45	0.04768	2.65101	0.350779	0.760678	0.816754	0.417174	0	0	0	0	0	0.109536	0.646907	0.243557	691.229	0.362526	115.831	5266.2	33645.8	19434.1	40542	204580	98050.9	493.402	0.006729	0.647605	1.98594	0.008929	0.684555	0.02909	27463.2	27.1383	138224	235075	84497.3	102910	130415	1.50301e+08	5.83167e+07	4.42024e+07
2.50mm_LUNG_Scan1_AABYX	37.711	1214.74	21337.9	55.8081	192.096	0.35641	6.77825	55.541	145.929	0.53518	8.97989	0.363781	0.428274	0.936424	0.761939	0.000421	0.009045	0.007362	0.038915	0.063525	0.270719	0.517459	0.092554	727.814	0.470893	337.707	15849.2	39037.6	39373.7	67088.3	207240	150391	480.624	0.000497	0.399237	2.194	0.000467	0.241341	0.163217	46504.2	3.15385	213008	214031	132324	323087	182590	7.70983e+07	3.22665e+07	3.11929e+07
2.50mm_LUNG_Scan1_AABZT	43.2461	1314.89	25823.2	27.0227	111.343	-1.96995	10.9347	33.3858	94.5604	-1.95961	12.0722	0.342919	0.698591	0.918655	0.656538	0.013743	0.043854	0.071064	0.111119	0.152486	0.258978	0.292887	0.053315	779.908	0.423194	282.53	7415.39	22649	18893.8	36898.5	125927	99283.7	267.782	0.000201	0.1018	2.2523	0.000197	0.06194	0.393545	21683.8	1.61118	109407	134050	76519.2	141096	85960.8	1.92288e+07	1.23667e+07	1.20081e+07
2.50mm_LUNG_Scan1_AACFI	50.627	1536.92	35904.5	36.5078	82.758	-4.40555	40.8066	32.8752	84.8896	-3.79587	23.5028	0.340277	0.76412	0.930973	0.677722	0.000992	0.01108	0.064164	0.078551	0.121217	0.258475	0.398875	0.066645	811.798	0.480601	243.393	12601.3	29770.5	25366.2	45827.3	150725	126545	192.048	0.000335	0.070447	2.1866	0.000308	0.028738	0.236008	16387.5	4.09517	171093	264261	116623	194958	108529	6.18921e+06	3.8569e+06	3.88062e+06
2.50mm_LUNG_Scan1_AACFM	29.0743	390.157	3144.53	-61.5907	203.384	-1.46683	4.89303	8.4381	137.624	-1.989	7.80858	0.334056	0.891197	0.877437	0.575823	0.000452	0.001357	0.000905	0.003167	0.116742	0.4	0.360181	0.117195	822.556	0.372138	237.792	9530.36	40499.6	20061.7	36987	336091	134847	291.807	0.002577	0.255077	1.95968	0.00302	0.276486	0.034222	19695.1	15.6369	135622	229957	99459.8	146122	66948.2	3.92481e+07	1.17936e+07	8.61864e+06
2.50mm_LUNG_Scan1_AACFO	11.3155	103.779	639.034	-116.45	215.324	-0.689262	2.77886	-70.9695	212.859	-0.951739	3.27662	0.386698	0.560794	0.937143	0.892932	0	0	0	0	0	0	0.168279	0.831721	871.423	0.348114	208.716	16655.2	63928.5	38921.1	44086.9	372774	278650	458.037	0.011549	0.848739	1.9403	0.014116	0.769964	0.013855	16767.1	29.3164	212090	245760	116627	296296	189677	1.27416e+08	3.50822e+07	2.27222e+07
2.50mm_LUNG_Scan1_AACFU	51.4092	937.194	12954.9	9.84504	136.905	-1.5427	6.93186	25.9434	130.578	-1.57187	7.02717	0.348881	0.943141	0.901408	0.47846	0.004998	0.020171	0.033024	0.040343	0.112281	0.348804	0.365762	0.074616	785.199	0.458354	275.675	10542.8	42538.9	21044.7	41400.1	242482	81880.1	357.429	0.00057	0.228891	2.241	0.000531	0.167785	0.185338	21773.1	2.23055	174703	301367	89559.6	183100	124785	2.20792e+07	1.40046e+07	1.64748e+07
2.50mm_LUNG_Scan2_AACFZ	16.5134	210.189	1332.19	-461.498	203.388	0.546664	3.46941	-434.921	195.284	0.078619	3.13855	0.378688	0.653011	0.94084	0.827474	0	0	0	0	0	0.029762	0.621599	0.348639	434.436	0.478945	165.222	4533.37	22657.6	20081.2	45958.9	147830	121291	381.197	0.004906	0.381139	1.99903	0.006837	0.306453	0.038166	18177.2	21.7575	91460.8	117632	101124	86261.5	60825.6	1.40063e+08	4.5998e+07	2.09265e+07
2.50mm_LUNG_Scan1_AACGA	29.8906	492.973	7220.7	-100.877	270.187	-1.14452	3.71099	-324.145	285.995	-0.013731	2.21723	0.312811	0.858789	0.781155	0.471177	0.004658	0.006628	0.013257	0.045503	0.171265	0.385167	0.293981	0.076675	746.082	0.546615	251.298	11594.3	40000.3	45444.9	81717.7	221628	286510	488.198	0.001107	0.55038	1.93697	0.001179	0.540569	0.079656	42133	6.63735	211027	205497	136399	323630	178583	1.8918e+08	6.65043e+07	3.92306e+07
2.50mm_LUNG_Scan1_AACIF	50.2144	1564.62	33074.9	-11.4671	118.076	-1.55387	7.65498	-129.314	111.805	-1.34405	6.80473	0.354136	0.782829	0.902867	0.505974	0.007104	0.013547	0.01966	0.069717	0.141087	0.292913	0.376673	0.075995	731.988	0.519677	273.967	11949.1	22990.2	20344.2	46767.2	120615	107036	273.303	0.000313	0.141235	2.25978	0.000347	0.096988	0.286455	16160.3	1.70924	121063	130778	122621	124274	106581	8.7267e+06	5.06626e+06	5.87593e+06
2.50mm_LUNG_Scan1_AACIK	32.9977	610.225	15076.7	-297.826	290.128	-0.126475	2.2425	-381.571	267.259	0.059094	2.39985	0.297594	0.880089	0.723208	0.445496	0.036458	0.047379	0.051243	0.076949	0.168767	0.256216	0.303931	0.055864	631.754	0.449229	182.844	7830.92	38319.6	31342.2	86259.7	222517	161787	586.216	0.000432	0.444352	2.08304	0.000577	0.677488	0.319788	38331.5	2.16921	184306	207484	178183	212063	139495	2.44777e+08	1.11675e+08	6.47834e+07
2.50mm_LUNG_Scan2_AABHS	39.2154	1323.51	20714.2	-190.876	253.102	-0.621546	2.74483	-225.802	262.756	-0.507966	2.59544	0.33591	0.435019	0.730528	0.738733	0.024788	0.025428	0.025588	0.049096	0.150488	0.272989	0.336638	0.113386	758.272	0.445813	167.766	8587.11	46305.3	20112.8	53381.9	224925	106586	479.876	0.000563	0.382582	2.01767	0.000712	0.481256	0.167735	38704.6	3.10544	162928	291249	128083	125793	106586	1.16096e+08	5.04443e+07	3.61649e+07
2.50mm_LUNG_Scan2_AABRJ	61.924	3391.69	83697.9	19.0063	102.341	-2.48116	12.8439	33.265	77.7587	-2.07082	15.4026	0.369213	0.39267	0.94589	0.747427	0.023815	0.05389	0.067997	0.089589	0.154457	0.265865	0.287367	0.054525	899.871	0.432581	159.423	3628.83	10970.4	12092.8	20306.4	67801.9	76938.5	206.691	7.9e-05	0.05252	2.25426	7.5e-05	0.046433	1.04611	15683.1	0.690724	56334.3	61785.8	43597.6	81434.3	38519.4	8.6561e+06	5.22553e+06	5.56764e+06
2.50mm_LUNG_Scan2_AABRT	29.2888	599.559	7206.37	-15.7928	154.84	-1.37798	5.684	9.47902	133.99	-1.32319	5.70777	0.373072	0.715556	0.93762	0.773539	0	0	0.006303	0.049107	0.089023	0.207983	0.446429	0.201155	738.83	0.389744	312.261	9769.32	25294.9	32027.3	39471.1	165718	166226	347.682	0.001096	0.270228	2.13844	0.001013	0.20263	0.096924	24480.3	4.58342	151704	132224	86094	296314	92185.5	3.22939e+07	1.78131e+07	2.33374e+07
2.50mm_LUNG_Scan2_AABSP	54.719	2392.71	42420.7	19.5297	115.077	-1.51968	8.01489	19.3867	121.717	-1.78788	8.61722	0.349803	0.691578	0.886741	0.634544	0.033567	0.05339	0.081076	0.108365	0.176358	0.235761	0.242963	0.066341	810.271	0.443641	245.523	5644.06	15540.8	20649.7	29090.2	99220.3	96434	278.339	0.000151	0.099254	2.26119	0.00014	0.08578	0.637131	18878.8	0.735137	92439.9	88278.8	57404.9	166356	57720.2	2.03234e+07	1.38865e+07	1.6311e+07
2.50mm_LUNG_Scan2_AABST	34.0651	458.006	8614.25	38.4724	116.398	-2.1866	12.0241	41.8407	94.3264	-2.3732	15.0348	0.332441	0.908882	0.929059	0.604067	0.011407	0.019434	0.037812	0.056295	0.17237	0.358893	0.297	0.044994	873.275	0.534188	199.379	10575.5	56067.1	18088.4	42239.5	333865	81391.1	223.874	0.00064	0.14169	2.0941	0.000619	0.076638	0.13712	14044.5	3.41605	171678	399192	90475.7	110806	86237.3	1.334e+07	7.46171e+06	6.04625e+06
2.50mm_LUNG_Scan2_AABSX	13.2299	136.665	1023.18	-3.27981	198.735	-1.41058	4.98732	19.3214	188.341	-2.04773	7.56621	0.38604	0.562039	0.949153	0.880337	0	0	0	0	0	0	0.121547	0.878453	730.765	0.524417	375.44	22484.4	48355.4	50789.9	110101	331682	316364	461.692	0.009583	0.883333	1.9059	0.009514	0.721654	0.014731	21353.6	27.2147	337911	563751	161209	317911	308773	2.56766e+07	1.6909e+07	1.87451e+07
2.50mm_LUNG_Scan2_AABTI	82.835	4878.97	140353	22.6839	96.7299	-2.95366	22.7405	30.1643	88.3032	-3.15607	22.3806	0.347506	0.655311	0.924997	0.673243	0.029011	0.070099	0.100152	0.098387	0.140398	0.254394	0.257202	0.048391	810.685	0.488305	234.845	5953.76	12877.1	16966.2	24874.3	67007.6	83036.2	224.746	6e-05	0.047556	2.27468	5e-05	0.029618	1.19792	28375.4	0.845435	81768.1	73469.8	47616.6	142143	63843.2	1.5073e+07	7.37883e+06	7.98856e+06
2.50mm_LUNG_Scan2_AABTL	90.8636	5155.23	145655	19.0884	121.886	-1.47518	9.18484	18.1933	109.628	-1.61436	9.91114	0.35138	0.785629	0.941565	0.65029	0.033038	0.063442	0.081994	0.102986	0.153918	0.257097	0.258802	0.044231	826.884	0.436234	226.364	5441.04	15731.5	21155	27906.4	80714.6	63336.8	362.193	5.1e-05	0.116049	2.34871	4.5e-05	0.075205	1.48543	42974.6	0.464349	119582	109781	66552.9	208893	93101.1	2.26119e+07	1.56512e+07	2.13561e+07
2.50mm_LUNG_Scan2_AABUQ	39.767	1358.24	21562.2	0.977434	150.703	-1.49164	6.43548	23.2847	127.043	-1.90781	8.8445	0.368441	0.495956	0.922174	0.728606	0.002355	0.008243	0.015505	0.044357	0.091658	0.20157	0.47792	0.157802	828.686	0.432427	224.89	10250.2	27735.3	32122.9	43157.3	149004	112406	403.151	0.00048	0.293158	2.22219	0.000425	0.224656	0.225828	29251.6	2.00693	163087	133637	101142	320610	96959.8	1.69204e+07	1.08109e+07	1.7439e+07
2.50mm_LUNG_Scan2_AABUS	33.3092	640.323	8689.53	-58.8878	179.664	-1.46027	4.90934	-22.2586	142.278	-1.96625	7.2236	0.351483	0.741211	0.82923	0.554754	0.000255	0.003318	0.026289	0.058193	0.121235	0.177386	0.415008	0.198315	791.193	0.363225	231.323	8337.44	26368.9	22262	45770.3	145667	175506	314.406	0.000968	0.277602	2.051	0.001103	0.221048	0.091181	20145.4	6.01892	111130	117057	69299	139772	118390	6.06343e+07	2.09321e+07	1.3462e+07
2.50mm_LUNG_Scan2_AABUY	68.0406	3170.3	73909	-4.53763	117.107	-1.85682	9.1577	16.7091	90.1169	-1.94977	10.8156	0.356563	0.752647	0.933004	0.713226	0.007758	0.041967	0.061595	0.090102	0.134499	0.231891	0.337508	0.094308	701.491	0.396157	331.828	6234.03	15584.4	21068.3	23679.1	87519.5	70918.9	303.027	0.000146	0.112242	2.27799	0.000126	0.092184	0.667072	25355.7	0.941692	99931	78881.8	49641.9	208922	62278.1	1.29685e+07	7.73784e+06	1.1296e+07
2.50mm_LUNG_Scan2_AABVA	29.6755	502.415	6411.83	-27.3031	164.061	-1.59149	6.1042	5.53806	126.936	-2.02613	8.60872	0.350938	0.802564	0.923719	0.69964	0	0	0.002775	0.037928	0.072464	0.232501	0.576318	0.078014	762.828	0.432307	267.767	10666.6	32695.2	36585.8	60076.9	202853	235817	347.007	0.001324	0.325841	2.0197	0.00133	0.206427	0.070477	23438.4	6.72588	160892	168714	85808.7	224082	164963	5.59444e+07	2.00411e+07	1.63471e+07
2.50mm_LUNG_Scan2_AABVO	15.3771	204.286	1482.08	-52.0623	195.898	-1.4807	5.1972	-38.5841	208.833	-1.8533	6.49221	0.391052	0.457093	0.956701	0.875728	0	0	0	0	0	0	0.454626	0.545374	784.641	0.486551	263.086	9380.99	25130.7	26792.1	70484	143679	166466	352.841	0.004511	0.392451	2.00722	0.004783	0.355158	0.024525	19332.6	18.9518	125213	74569.5	148270	187891	90119.8	4.65706e+07	1.53148e+07	1.29025e+07
2.50mm_LUNG_Scan2_AABVS	49.9907	1270.94	16745.5	-70.4839	209.923	-1.89149	6.83002	-37.3287	157.45	-2.58797	11.4073	0.297605	0.915103	0.715703	0.368376	0.031755	0.043029	0.042089	0.09395	0.124201	0.271702	0.312289	0.075911	757.216	0.504173	242.269	12892	46158.1	37168.5	76444.3	231743	230639	420.968	0.000693	0.452521	1.9843	0.000655	0.323739	0.131552	35212.1	4.62079	219929	324442	142397	234904	177973	1.23181e+08	4.27265e+07	2.64284e+07
2.50mm_LUNG_Scan2_AABVU	29.7611	332.497	3289.43	-159.724	227.575	-0.766002	2.89191	-85.787	202.721	-1.27456	3.82719	0.346902	0.933327	0.897345	0.593629	0	0	0	0.012715	0.038144	0.319135	0.46726	0.162746	700.883	0.403421	289.573	10064.2	36899.2	22396.1	62832.5	183409	138148	392.414	0.002942	0.428331	1.96951	0.004111	0.472596	0.03573	20538.6	13.8851	148927	237604	133688	120123	104294	8.64445e+07	3.39454e+07	1.95587e+07
2.50mm_LUNG_Scan2_AABVW	28.5591	542.594	7298.43	-13.8869	148.706	-1.38733	5.68347	-37.4469	141.265	-1.853	7.61592	0.34974	0.77686	0.866815	0.663301	0	0	0.000246	0.014046	0.122967	0.358797	0.403894	0.100049	721.144	0.474879	307.978	14268.1	29371.6	57435	60356	129650	293987	343.048	0.001145	0.279382	2.11751	0.001056	0.219686	0.102753	21096.8	4.0823	243495	126092	148885	561373	137629	3.44096e+07	1.81158e+07	2.23304e+07
2.50mm_LUNG_Scan2_AABWD	11.6813	83.3683	380.85	-244.699	293.919	-0.304383	2.06498	-423.765	252.017	0.592863	3.11785	0.383133	0.741965	0.92517	0.836023	0	0	0	0	0	0	0.297101	0.702899	690.965	0.581597	191.067	17164.3	55527.5	32773.5	114645	307285	210597	531.926	0.018557	1.14329	1.99368	0.025385	1.28335	0.009243	25072.1	68.9209	184952	217988	208032	148043	165744	1.19316e+08	6.69904e+07	2.70344e+07
2.50mm_LUNG_Scan2_AABWJ	20.1211	362.156	4270.98	-55.0613	195.55	-1.46082	5.30033	-50.1361	211.277	-1.6643	5.61814	0.380541	0.526874	0.932642	0.74662	0	0	0.00077	0.018868	0.059684	0.19253	0.585291	0.142857	717.01	0.449678	332.973	8706.97	27255.5	27674.1	52204.9	186726	207496	347.716	0.001693	0.263885	1.9886	0.001951	0.249553	0.051058	23234.7	11.6423	124268	142542	100012	156180	98337.4	1.3393e+08	4.03454e+07	1.83895e+07
2.50mm_LUNG_Scan2_AABWS	52.1545	1225.06	28019.3	-6.31784	166.082	-2.22995	9.85562	-39.3052	219.999	-1.94771	6.82372	0.325692	0.89962	0.853994	0.509801	0.019236	0.022146	0.046824	0.103771	0.17426	0.247026	0.318654	0.061757	730.103	0.490736	309.143	12853.9	32667	33587.3	54836.3	159674	163639	381.703	0.000336	0.278078	2.11851	0.000327	0.17458	0.23259	35573.1	2.82402	181066	203971	137346	239094	143853	6.10411e+07	2.17244e+07	1.69729e+07
2.50mm_LUNG_Scan2_AABWV	51.9732	1859.38	19229.4	-19.1733	155.944	-2.18248	8.86191	2.52333	130.546	-2.45792	10.4788	0.342764	0.802784	0.753788	0.376653	0.000555	0.010264	0.014979	0.034951	0.119834	0.358669	0.368377	0.092372	635.383	0.48446	383.379	12734.5	36333.8	27934.8	54346.8	192245	158332	330.736	0.000686	0.244467	2.09079	0.00062	0.159224	0.134592	27211.1	5.26029	170922	210465	115336	212236	145652	7.16944e+07	2.38178e+07	1.60331e+07
2.50mm_LUNG_Scan2_AABXA	48.3183	1603.46	21812.3	4.2394	131.645	-2.13465	9.176	24.8384	107.844	-2.16794	10.9204	0.359925	0.730866	0.876859	0.626757	0.007041	0.012096	0.022387	0.04712	0.098032	0.237949	0.458747	0.116447	839.186	0.425475	216.873	8179.75	25697.1	20208.3	33342.1	150599	118251	305.189	0.000429	0.183023	2.19996	0.000404	0.13692	0.235244	18825.3	2.31083	111138	127581	80147.5	151110	85712.3	1.55204e+07	7.6844e+06	7.98113e+06
2.50mm_LUNG_Scan2_AABXI	17.3778	228.232	1060.14	-360.412	285.893	0.082043	2.35148	-319.606	275.801	-0.139955	2.35874	0.362039	0.653208	0.894737	0.651011	0	0	0	0	0	0.07907	0.82093	0.1	709.101	0.398564	129.636	8359.7	32488.6	30179.9	82178.2	226668	109111	598.543	0.007219	0.91396	2.05626	0.01038	0.951841	0.024276	34798.2	34.5744	197287	286946	112783	151374	238045	1.95822e+08	8.48737e+07	6.2062e+07
2.50mm_LUNG_Scan2_AABYX	39.5246	1350.67	22240.3	54.0469	199.075	0.294136	6.0414	51.2953	156.042	-0.098575	5.34233	0.359552	0.51858	0.964666	0.827261	0.009469	0.007325	0.018939	0.050205	0.095944	0.274254	0.466857	0.075576	710.179	0.466053	362.475	14450.9	34842.6	45504.9	60717.9	184456	193497	512.52	0.000437	0.406384	2.22297	0.000413	0.280371	0.19299	49160.3	2.54469	237957	186388	133269	465715	166455	8.20643e+07	3.74537e+07	3.58487e+07
2.50mm_LUNG_Scan2_AABZT	41.8376	1342.01	23606.5	28.3029	109.846	-1.84088	9.35513	38.7933	91.6735	-1.74342	11.5627	0.347633	0.615658	0.937299	0.753191	0.017096	0.03576	0.068906	0.094961	0.14386	0.238671	0.338858	0.058903	768.389	0.404841	296.715	7077.3	22024.9	17220.4	40345.8	123247	95528.4	257.813	0.000221	0.08413	2.25937	0.000223	0.072172	0.401115	15544.4	1.22844	105006	135111	71240	129179	84493.5	1.88735e+07	1.15702e+07	1.04175e+07
2.50mm_LUNG_Scan2_AACFI	54.4347	1721.17	35558.8	25.1258	99.3802	-3.45266	20.6259	32.351	74.6568	-3.69055	29.611	0.351565	0.746114	0.886243	0.613708	0.000885	0.013987	0.028152	0.076133	0.148725	0.27762	0.380843	0.073654	808.332	0.456081	247.387	10183.9	28363.7	19025.8	40237.7	149928	110323	208.792	0.000353	0.10626	2.14108	0.000326	0.050766	0.243598	15081.9	3.14741	154835	297046	97862.9	127741	96689.8	7.73684e+06	3.85464e+06	4.24599e+06
2.50mm_LUNG_Scan2_AACFM	27.5284	378.906	3060.55	-31.1914	183.049	-1.25511	4.13906	11.3722	163.126	-1.55411	5.23681	0.337531	0.809406	0.824447	0.490886	0	0	0	0	0.066277	0.406433	0.39961	0.12768	836.186	0.371142	241.311	10873.2	42419.7	20925.9	45553.8	321068	91017.8	304.399	0.002473	0.354653	1.95989	0.002992	0.300639	0.041499	14305.6	9.56746	135460	230618	101502	113060	96658.7	3.28243e+07	1.29636e+07	9.21748e+06
2.50mm_LUNG_Scan2_AACFO	11.958	102.425	699.783	-108.875	227.153	-0.895869	3.27249	-87.1867	225.778	-0.829483	2.81689	0.381445	0.64597	0.948571	0.900051	0	0	0	0	0	0	0.027539	0.972461	846.319	0.378162	215.219	14855.2	55221.5	44560.3	67931.8	346852	321024	497.492	0.010616	0.992915	1.95852	0.011647	0.806239	0.013599	23852.1	32.6559	238820	366233	142795	224535	221717	1.03977e+08	4.52466e+07	3.44475e+07
2.50mm_LUNG_Scan2_AACFU	47.4131	937.314	13561	-8.41211	148.154	-1.4944	6.43946	10.2776	130.942	-1.61684	7.97146	0.349943	0.904997	0.891051	0.535095	0.011265	0.030676	0.033449	0.040208	0.110052	0.328596	0.374697	0.069497	825.886	0.449988	226.119	10819.3	40843.8	20961.4	48079.1	227787	82880.9	381.493	0.000519	0.232801	2.24148	0.000518	0.197929	0.196313	23250.6	2.24802	147882	227305	134472	138569	91181.6	2.50809e+07	1.56207e+07	1.59219e+07
2.50mm_LUNG_Scan1_AACFZ	17.8206	243.766	1907.16	-497.995	203.136	0.495986	3.41794	-490.597	234.079	0.570527	3.10673	0.369437	0.644844	0.910369	0.645422	0	0.001321	0.003963	0.007926	0.027741	0.151915	0.669089	0.138045	441.476	0.493908	157.25	3840.44	19250	15954.2	37734.6	119130	110498	389.857	0.003406	0.380365	2.0193	0.005301	0.292869	0.049953	18832.9	16.8022	81846.9	108195	78004	85550.2	55638.2	1.73847e+08	4.97899e+07	2.15676e+07
2.50mm_LUNG_Scan2_AACGA	23.1685	315.462	5529.85	-31.7228	208.965	-1.66082	6.42149	-37.1049	214.31	-1.82015	6.81499	0.329943	0.803518	0.859903	0.592451	0.003519	0.006335	0.012201	0.026513	0.145237	0.374707	0.336462	0.095026	763.975	0.536385	267.479	14779.6	42079.6	46516	85408.5	241179	320266	431.424	0.001476	0.436014	1.9406	0.00142	0.350324	0.06316	36192	8.61306	222739	211318	145883	319222	214533	1.3399e+08	4.59507e+07	2.90433e+07
2.50mm_LUNG_Scan2_AACIF	47.2684	1441.4	32026.7	-15.7477	129.865	-1.50008	7.13539	25.9336	89.6888	-0.800063	7.88917	0.363329	0.792731	0.902999	0.631484	0.008663	0.019992	0.028522	0.067573	0.128215	0.279088	0.37625	0.090497	738.759	0.5233	270.867	10049.6	22580.5	20945.8	40453	122653	105536	295.73	0.00027	0.149275	2.26051	0.000304	0.106062	0.299236	20953.2	1.80645	112847	109528	95954	130309	115599	1.15263e+07	6.50413e+06	7.44221e+06
2.50mm_LUNG_Scan2_AACIK	33.9844	535.176	14102.3	-264.796	272.255	-0.216204	2.36322	-327.435	256.881	-0.059442	2.46387	0.303768	0.921876	0.746988	0.444109	0.023275	0.047636	0.036769	0.075349	0.167542	0.257381	0.304655	0.079877	641.358	0.452842	206.172	7623.28	36049.1	29860.1	78796.6	226346	180633	566.951	0.00046	0.422913	2.09466	0.000598	0.558942	0.262579	40068.5	2.40512	174667	184021	161673	224270	128702	2.31695e+08	1.0412e+08	5.98333e+07
2.50mm_STANDARD_Scan1_AABHS	40	1179.18	20380.9	-248.868	204.038	-0.728282	3.24795	-263.526	183.732	-0.306652	2.48597	0.327765	0.69365	0.650088	0.237032	0.033122	0.03485	0.02909	0.05602	0.163018	0.264401	0.316244	0.101238	713.492	0.299286	175.779	4666.29	15476.5	8072.88	21216.4	128710	63935.1	222.689	0.000628	0.118217	1.8362	0.001419	0.199528	0.129667	8421.46	4.31972	48907.4	77152.1	38839.3	38795.4	40843	7.16617e+07	1.19557e+07	3.15182e+06
2.50mm_STANDARD_Scan1_AABRJ	63.3681	3310.36	84677.2	-8.1016	103.857	-3.07445	12.8969	15.9185	73.1138	-4.48696	25.2192	0.365857	0.448925	0.939352	0.767527	0.015155	0.050268	0.064987	0.07297	0.151553	0.266933	0.316951	0.060185	852.611	0.327886	186.731	2759.99	6992.2	6501.18	12693.6	50578.8	57630.9	86.6513	0.000116	0.048605	2.0264	0.000128	0.021501	0.611481	5467.1	1.86974	31170.4	42657.8	21148.8	36721.7	24153.5	5.90939e+06	1.20543e+06	419456
2.50mm_STANDARD_Scan1_AABRT	29.5798	581.47	7616.78	-79.9103	152.358	-1.39686	4.09659	-46.7722	135.486	-1.62355	4.82731	0.368169	0.745013	0.926675	0.733217	0	0	0	0.012938	0.066971	0.178843	0.533105	0.208143	740.791	0.294831	294.466	8575.83	16609	16714.4	28955.5	118026	112923	171.906	0.00193	0.192085	1.85059	0.00238	0.198656	0.069985	4135.38	6.19354	74394.6	78833	55408.8	90290	73046.7	3.34931e+07	5.24494e+06	2.01663e+06
2.50mm_STANDARD_Scan1_AABSP	51.5684	2180.88	45603.3	-14.0324	107.006	-2.80439	11.9648	15.813	74.7373	-3.4398	16.5862	0.350691	0.630165	0.892951	0.680633	0.022542	0.046463	0.062795	0.095572	0.145946	0.244508	0.309028	0.07257	762.406	0.352757	267.037	6512.71	14225.7	12790.4	25253.8	89019.9	91912.5	116.249	0.000279	0.059651	2.06369	0.000296	0.045457	0.338796	6220.5	3.25737	59332.4	73976.3	53334.7	63108.9	46909.8	9.62265e+06	2.2575e+06	1.1962e+06
2.50mm_STANDARD_Scan1_AABST	37.5892	531.235	8666.56	-14.4444	112.037	-2.91566	11.6465	0.107483	94.1984	-3.54796	15.6641	0.325234	0.929357	0.914179	0.536126	0.00063	0.00693	0.01029	0.026459	0.150357	0.363923	0.369803	0.071399	792.858	0.372265	245.39	11924.7	62378.5	15910.1	39146.3	401125	80842.3	120.103	0.000975	0.140425	1.72985	0.001145	0.089005	0.10678	4127.78	6.49503	165794	405010	86511.3	84453.4	87200	6.55429e+06	2.44227e+06	905411
2.50mm_STANDARD_Scan1_AABSX	12.4917	124.784	984.476	-78.8214	139.945	-1.61418	5.00041	-69.3453	149.666	-1.77841	5.39517	0.389671	0.592505	0.932886	0.841641	0	0	0	0	0	0	0.019068	0.980932	631.072	0.414562	402.386	14243	36975.6	31290.2	46324.2	247590	205685	180.874	0.0135	0.334079	1.69616	0.014728	0.315266	0.013834	3411.84	28.2206	209371	422084	136051	129737	149612	1.33584e+07	5.8725e+06	1.86921e+06
2.50mm_STANDARD_Scan1_AABTI	80.9328	4894.59	140402	8.90028	82.9883	-3.75341	21.518	25.3251	68.7773	-3.59319	30.0441	0.351038	0.618118	0.929723	0.691486	0.01296	0.048202	0.082253	0.096205	0.132769	0.236313	0.32379	0.066914	761.878	0.372968	269.444	6624.76	11958.7	15490.3	23838.9	71152.5	89637.6	80.2387	9.7e-05	0.029983	2.06829	0.000108	0.009723	0.586646	7244.07	2.42412	63535.4	62519.6	38061.1	100647	52913.7	6.61416e+06	1.50891e+06	791035
2.50mm_STANDARD_Scan1_AABTL	93.3178	5215.48	149691	3.24072	89.1554	-3.44024	16.0254	7.52937	72.1859	-3.79722	19.8865	0.354093	0.787842	0.935368	0.647158	0.028737	0.032182	0.056214	0.101672	0.146374	0.226115	0.337619	0.066297	794.588	0.374936	244.524	4081.16	12323.6	8019.74	17279.5	82772.2	57600.8	97.5134	0.000111	0.041404	2.21234	0.000112	0.029781	0.894264	4518.4	1.24605	47776.5	74157.8	31699.4	41992.5	43256.5	5.3653e+06	1.41375e+06	813577
2.50mm_STANDARD_Scan1_AABUQ	37.1468	1202.35	22163.8	-39.9195	127.45	-2.09738	7.05071	-8.65556	96.969	-3.06178	12.9108	0.376235	0.501512	0.939279	0.798616	0	0.000597	0.003582	0.012537	0.04	0.18209	0.55403	0.207164	775.652	0.348579	260.981	6088.06	15195.7	13089.2	30413	126443	97803.2	156.05	0.000848	0.143944	1.94586	0.000819	0.126508	0.161245	5194.07	4.14769	58250.5	58039.9	47785.5	74723.8	52452.6	8.60807e+06	2.602e+06	1.16635e+06
2.50mm_STANDARD_Scan1_AABUS	38.2334	863.281	9771.03	-142.967	190.859	-0.975979	2.84547	-90.4369	160.494	-1.55352	4.89893	0.349843	0.863154	0.878261	0.617551	0	0	0.010737	0.043688	0.094039	0.208071	0.422436	0.221029	784.009	0.284246	221.781	5041.74	11758.4	12846.6	20474	90520.1	116637	192.155	0.001788	0.242252	1.78451	0.002536	0.248995	0.063173	5514.46	7.81321	50892.8	50089.7	32754.7	69339.5	51387.1	3.97726e+07	7.64797e+06	2.12352e+06
2.50mm_STANDARD_Scan1_AABUY	68.7504	3122.19	71434.8	-24.1543	101.237	-2.6106	9.99009	-1.95282	77.5799	-3.93693	20.3402	0.355431	0.766402	0.946608	0.742614	0.004032	0.019783	0.051789	0.083669	0.143523	0.238029	0.373866	0.085055	691.927	0.33052	331.246	5224.25	13146.1	10078	22357.6	82062.3	69698.9	102.832	0.000239	0.05138	2.10632	0.000264	0.046336	0.445213	3790.82	2.06112	56244.1	61087.3	32833.1	82427.3	48628.7	7.68165e+06	1.77329e+06	856804
2.50mm_STANDARD_Scan1_AABVA	29.9345	559.349	6483	-98.448	152.431	-1.45899	4.60032	-102.92	193.428	-1.58453	4.38453	0.3574	0.784974	0.901079	0.700987	0	0	0	0	0.023973	0.11758	0.738584	0.119863	710.135	0.328559	293.802	8254.43	20877.8	23836.3	33175.4	146307	182488	197.903	0.002752	0.274937	1.74673	0.003112	0.234489	0.051981	5180.58	8.88695	95577.1	104132	63210.9	127705	87259.8	3.10945e+07	6.51692e+06	2.25596e+06
2.50mm_STANDARD_Scan1_AABVO	15.5228	205.313	1579.42	-132.737	186.642	-1.08099	3.07031	-99.0496	167.536	-1.51449	4.23715	0.386972	0.505668	0.952756	0.921206	0	0	0	0	0	0	0.056801	0.943199	738.234	0.405532	283.142	10004.8	26976	21616.2	43650.2	145908	138937	225.099	0.008945	0.41611	1.69758	0.011836	0.414206	0.015987	5383.55	25.1903	89450.4	76014.6	98722.8	107990	75074.3	2.93636e+07	6.52441e+06	1.47366e+06
2.50mm_STANDARD_Scan1_AABVS	51.7805	1356.94	17811	-108.201	162.478	-1.58082	4.94879	-125.655	180.324	-1.37411	3.85122	0.292364	0.882053	0.791349	0.384004	0.036855	0.043151	0.042998	0.088913	0.140049	0.285473	0.299447	0.06035	710.011	0.356297	269.531	7352.62	25329.9	19651.1	39728.7	183148	155224	196.073	0.000722	0.201089	1.82642	0.000904	0.174829	0.146593	7189.85	4.26018	125562	235801	71288.9	119009	76147.3	4.83411e+07	1.04657e+07	3.5097e+06
2.50mm_STANDARD_Scan1_AABVU	32.317	400.727	3719.18	-241.548	192.785	-0.473895	2.28768	-189.276	188.523	-0.847713	2.64877	0.337868	0.932335	0.871875	0.541065	0	0	0.001226	0.003066	0.031269	0.301042	0.564071	0.099326	652.43	0.2956	269.491	7124.02	23621.1	9758.67	28212.4	165806	71283.6	199.778	0.003343	0.196177	1.80581	0.007768	0.272241	0.034684	4386.06	12.969	89217.1	165583	63372.8	76720.6	51191.6	5.08604e+07	8.76096e+06	2.25772e+06
2.50mm_STANDARD_Scan1_AABVW	31.9675	687.869	8068.51	-66.9272	144.094	-1.70714	5.5469	-106.019	189.049	-1.35943	3.71297	0.348177	0.759126	0.865979	0.618029	0	0	0.000599	0.013477	0.132075	0.297394	0.419886	0.136568	674.784	0.341525	332.796	13014.6	19386.8	41960.2	42451.3	109837	237048	148.656	0.001621	0.120096	1.89216	0.002142	0.118666	0.062936	4921.1	8.63911	130757	101675	88513.8	251969	80870.7	2.03778e+07	4.36611e+06	1.60398e+06
2.50mm_STANDARD_Scan1_AABWD	10.457	72.8989	337.625	-285.301	170.595	-0.263357	2.31899	-212.341	168.304	-0.996708	3.45249	0.373262	0.661921	0.971831	0.914084	0	0	0	0	0	0	0.314741	0.685259	595.989	0.414447	203.718	12478.7	36127.4	18981.1	37715.7	185815	112103	274.851	0.022558	0.443057	1.96048	0.036596	0.526944	0.011204	4886.93	38.5218	132049	192150	63848.5	199244	72953.7	5.79085e+07	2.14045e+07	5.04193e+06
2.50mm_STANDARD_Scan1_AABWJ	21.9961	394.912	4344.66	-117.001	154.444	-1.09898	3.59481	-109.887	154.646	-1.40986	4.45659	0.381422	0.577874	0.940092	0.836606	0	0	0	0	0	0.035176	0.603733	0.361091	620.186	0.390444	381.628	8060.13	20877.7	21311	31920	154794	157348	214.114	0.003298	0.257235	1.82238	0.00491	0.215954	0.036122	5436.34	10.6847	92534.3	109387	62989.9	135618	62142.2	5.42183e+07	1.23923e+07	3.61635e+06
2.50mm_STANDARD_Scan1_AABWS	51.7948	1424.95	28112	-39.3395	128.758	-2.37633	10.1404	-43.283	118.579	-1.94854	6.58923	0.337651	0.846589	0.910714	0.625464	0.007336	0.020785	0.066839	0.110583	0.18761	0.219671	0.301725	0.084499	651.003	0.331882	367.774	6308.85	16525.9	15695.8	26893.4	102660	102602	138.414	0.000438	0.074156	1.94153	0.000545	0.056638	0.174093	8075.56	6.3462	77553.2	98642.5	49909.5	97670.7	63990.1	3.45232e+07	6.12807e+06	1.96406e+06
2.50mm_STANDARD_Scan1_AABWV	38.3995	1192.9	13904.4	-49.6516	120.266	-1.89203	6.55997	-33.7208	126.073	-2.63424	10.4022	0.346856	0.519836	0.937391	0.788732	0	0.000457	0.003196	0.003653	0.027854	0.310959	0.572146	0.081735	555.98	0.387055	431.786	8943.41	20431.7	18063.3	37338.1	119654	120808	153.34	0.001295	0.157951	1.89278	0.001606	0.109722	0.091607	4235.21	6.07991	105843	104012	73372	157625	88362.8	3.59185e+07	7.33681e+06	2.90608e+06
2.50mm_STANDARD_Scan1_AABXA	47.4777	1609.33	23529	-21.3749	123.025	-2.44627	8.68933	6.01653	94.8167	-3.79642	18.8238	0.373522	0.721273	0.892689	0.687073	0.006787	0.006787	0.005482	0.029757	0.079353	0.20308	0.491517	0.177238	806.203	0.353232	237.307	5772.28	14807.9	12885.7	25513.2	93842.2	104094	119.31	0.000662	0.102314	1.9199	0.000746	0.091351	0.171325	3596.02	4.72349	65535	67123.3	37209.3	100876	56931.3	1.10245e+07	2.10361e+06	755989
2.50mm_STANDARD_Scan1_AABXI	18.6357	265.327	1479.33	-445.239	186.146	0.550864	2.45989	-429.092	175.585	0.348875	2.36317	0.357728	0.649714	0.898496	0.768199	0	0	0	0	0	0	0.529801	0.470199	686.027	0.271247	124.653	4064.99	12267.2	9315.57	17271.1	94157.8	70814.9	273.625	0.008453	0.304492	1.8815	0.014557	0.395514	0.038774	7007.67	23.7269	44174.4	66673.8	33684.9	39721.4	36617.4	1.10057e+08	2.46417e+07	7.67701e+06
2.50mm_STANDARD_Scan1_AABYX	42.444	1431.65	22738	16.6206	143.1	-0.912058	6.56394	31.8629	97.3435	-0.889108	10.8152	0.3572	0.550011	0.950523	0.801463	0.002247	0.002568	0.016372	0.032424	0.090209	0.240449	0.507544	0.107223	696.819	0.369148	373.699	11430.8	29229.1	22916.8	50059.6	163473	136225	180.062	0.000987	0.144597	1.86225	0.0012	0.064301	0.068439	11069	8.03444	115950	136980	79173.3	144558	103091	3.21794e+07	7.34434e+06	3.19482e+06
2.50mm_STANDARD_Scan1_AABZT	41.5883	1370.45	27431.9	-11.8902	108.967	-2.82262	11.0937	6.9992	87.0146	-3.50872	16.3578	0.361094	0.57995	0.931548	0.784232	0.005821	0.007828	0.014853	0.055399	0.100562	0.300482	0.414894	0.09996	748.461	0.347891	294.281	9797.68	22109.5	14273.6	36882.3	135295	99099.2	113.042	0.000544	0.091801	1.99383	0.000593	0.07412	0.213776	3482.02	3.63524	85006.4	100179	65184.4	97084.4	77577.9	7.12202e+06	1.75579e+06	672974
2.50mm_STANDARD_Scan1_AACFI	52.7032	1655.38	38996	3.38525	87.4965	-3.43617	16.1732	14.5464	72.0079	-3.98344	20.6676	0.346834	0.769692	0.921778	0.660673	0.001101	0.02139	0.047027	0.084932	0.15508	0.261718	0.365996	0.062756	777.411	0.342508	264.576	7638.62	17642.9	12742.4	32464.8	116074	93473.4	87.604	0.000347	0.049231	1.92174	0.000423	0.038054	0.290703	2676.68	2.88555	95737.9	177735	73924.5	70450.7	60841.8	6.67991e+06	1.63814e+06	760850
2.50mm_STANDARD_Scan1_AACFM	25.7163	316.595	2708.01	-112.328	166.185	-1.1116	3.34273	-144.319	175.661	-0.793278	2.88011	0.340146	0.880704	0.917557	0.659505	0	0	0	0	0.060865	0.345435	0.399359	0.194341	778.352	0.258811	255.586	6900.05	22927.1	16436.4	25460.2	164387	120554	149.988	0.004161	0.18054	1.73934	0.006692	0.173097	0.025022	3763.69	17.3738	92133.6	135133	65474.3	115078	52848.8	2.43489e+07	4.06647e+06	723212
2.50mm_STANDARD_Scan1_AACFO	11.958	113.563	785.065	-251.737	188.747	-0.216557	1.96775	-221.181	197.374	-0.438244	2.07601	0.38259	0.589715	0.94	0.912942	0	0	0	0	0	0	0.273345	0.726655	811.645	0.258772	211.175	8211.58	19046.8	13996.9	32683.5	176983	154149	277.893	0.010283	0.404082	1.82566	0.019867	0.492884	0.019712	4807.18	23.272	70420.1	82100	38023.4	90167.4	71389.6	9.48573e+07	1.73626e+07	2.36736e+06
2.50mm_STANDARD_Scan1_AACFU	50.6691	941.048	13654.4	-8.60586	105.29	-2.72255	10.7883	6.28589	107.041	-2.97078	11.8286	0.347065	0.926981	0.897175	0.546224	0	0.006826	0.011756	0.023512	0.055745	0.27683	0.500569	0.124763	716.823	0.388918	333.019	12508.8	51869.3	17177.3	35400.6	271612	82731.4	123.696	0.001194	0.115574	1.93518	0.001475	0.077326	0.088387	3628.52	5.93387	139363	293157	83710.3	97798.3	82786.7	4.77309e+06	1.97818e+06	950172
2.50mm_STANDARD_Scan1_AACFZ	17.5487	242.036	1686.96	-516.278	136.641	0.469639	3.23293	-500.524	141.57	0.589229	3.28812	0.368	0.611132	0.947977	0.809526	0	0	0	0	0	0	0.483541	0.516459	347.357	0.412476	191.468	3974.88	8967.49	9267.21	20296.7	78345.8	87335.8	205.63	0.005563	0.183756	1.92272	0.01159	0.17061	0.03849	4336.6	15.6459	37486.6	45387.9	39332.8	40707	24518.5	4.56012e+07	1.12644e+07	3.837e+06
2.50mm_STANDARD_Scan1_AACGA	24.1287	402.196	6462.19	-142.176	189.382	-1.07068	3.4195	-252.435	137.637	-0.35538	2.91948	0.326709	0.819239	0.720455	0.478363	0	0	0	0.001131	0.094233	0.368262	0.40294	0.133434	678.303	0.413725	282.04	8579.04	24881.5	26421	45997	163089	229146	269.536	0.002244	0.358774	1.68532	0.002908	0.354506	0.053435	9374.64	8.5806	122332	125306	76539.4	185871	101611	7.11694e+07	2.08985e+07	7.54299e+06
2.50mm_STANDARD_Scan1_AACIF	48.8626	1563.84	31663.2	1.88278	92.1733	-2.98609	12.7893	21.467	66.4165	-3.90962	21.245	0.370561	0.75516	0.930636	0.743996	0.003439	0.013758	0.019776	0.057954	0.118143	0.248667	0.442304	0.095615	706.855	0.376735	330.481	7683.64	15569.6	12781.5	31013.6	105804	92971.4	100.527	0.000387	0.066386	2.14218	0.000465	0.047074	0.279917	2916.36	2.71637	70024.9	92900.9	73868.3	68403.4	44927	6.88765e+06	1.46508e+06	633688
2.50mm_STANDARD_Scan1_AACIK	31.2715	372.27	14529.1	-313.218	180.842	-0.216935	2.40137	-325.825	125.306	-0.270622	2.82852	0.30989	0.942328	0.788104	0.517208	0.013571	0.039978	0.026407	0.042545	0.126719	0.274344	0.398496	0.077022	608.094	0.329911	210.596	6145.14	18287.4	13284.9	31536.3	117980	103151	290.363	0.000803	0.197975	2.00268	0.001517	0.321722	0.211549	7463.02	2.44881	82567	102626	77466.2	98456.8	51718.5	6.77228e+07	2.26974e+07	9.28138e+06
2.50mm_STANDARD_Scan2_AABHS	38.4609	1269.14	21354.7	-252.001	219.219	-0.787929	3.17258	-297.351	241.685	-0.710395	2.7631	0.350039	0.460885	0.814574	0.781884	0.000869	0.003128	0.017376	0.062207	0.160035	0.28775	0.341616	0.12702	702.518	0.32411	190.169	4601.09	15523.4	8627.95	24299.1	118516	62555.5	243.256	0.00066	0.148913	1.83541	0.001379	0.266711	0.134313	9066.36	4.09741	47258.3	71544	39862.6	38679.5	38947.2	6.94436e+07	1.42433e+07	4.41798e+06
2.50mm_STANDARD_Scan2_AABRJ	61.8265	3341.28	84280	-7.95869	98.8201	-3.09571	12.6888	6.17558	76.9831	-4.19688	21.756	0.366772	0.398809	0.950555	0.795356	0.016283	0.049164	0.058783	0.072237	0.133975	0.28461	0.324594	0.059726	856.462	0.327693	181.341	2756.24	7317.93	6656.44	12388.2	51112.7	58271	81.7987	0.000115	0.045236	1.9872	0.000125	0.039323	0.942736	2804.41	1.23995	30608.2	39925.9	22614.5	39600.8	20291.4	5.24245e+06	1.14639e+06	379060
2.50mm_STANDARD_Scan2_AABRT	29.4225	574.456	7386.15	-59.9034	133.688	-1.65835	5.2334	-13.0932	89.5176	-1.88067	6.28869	0.378086	0.734912	0.93007	0.759248	0	0	0	0.003034	0.065226	0.203641	0.519909	0.208191	713.31	0.297747	323.024	9853.58	19874.5	20991	31886.8	126774	132978	151.742	0.001822	0.148909	1.86148	0.002222	0.137623	0.068364	4094.87	6.43817	97100.2	97084.1	70459.1	145418	75439.9	1.95441e+07	3.25469e+06	1.57928e+06
2.50mm_STANDARD_Scan2_AABSP	55.2605	2283.59	43433.4	-8.49985	98.1371	-2.76039	11.2358	-1.10844	87.6471	-2.81816	11.777	0.352689	0.711048	0.892501	0.690538	0.021929	0.039309	0.059956	0.089234	0.154555	0.249971	0.31016	0.07477	767.565	0.350489	270.897	6143.72	15171.6	11945.6	28693.6	97847.2	79014.8	107.907	0.000273	0.056472	2.09144	0.000291	0.049011	0.408791	4001.17	2.00091	56995.8	72709	48508.2	56306.2	50459.9	6.97052e+06	1.59973e+06	961407
2.50mm_STANDARD_Scan2_AABST	35.8154	481.018	9506.07	-15.9621	114.006	-2.69865	10.1407	12.3651	70.1878	-3.83454	18.6879	0.325946	0.899669	0.890394	0.520778	0.001956	0.010133	0.016889	0.030756	0.158222	0.388622	0.347378	0.046044	781.647	0.363864	251.453	12382.1	59908.2	16156.5	41532.1	383597	87826.1	118.681	0.000925	0.137924	1.76374	0.00103	0.105979	0.131565	3358.46	4.78476	167935	423735	90481.2	69774.3	87749.6	7.61954e+06	2.77285e+06	1.04782e+06
2.50mm_STANDARD_Scan2_AABSX	12.6259	123.061	910.938	-59.425	162.576	-1.24507	3.67063	-16.3631	137.077	-1.6871	5.12258	0.392176	0.61214	0.96319	0.954839	0	0	0	0	0	0	0	1	691.04	0.385364	389.28	13219.4	34634.2	37437	76491.7	243773	188739	209.375	0.014317	0.405436	1.70402	0.01717	0.389796	0.011544	4298.69	31.6793	156576	196583	148832	96424.7	184464	1.56655e+07	8.1277e+06	2.38875e+06
2.50mm_STANDARD_Scan2_AABTI	83.175	4901	140597	9.73312	80.2698	-4.02173	23.3988	24.4853	58.4771	-4.70438	31.6056	0.357538	0.679606	0.924883	0.668866	0.010658	0.044793	0.082689	0.105886	0.136468	0.242494	0.319819	0.056635	767.863	0.370205	266.212	6287.91	10701.3	13915.9	22689.3	62105.1	87740.2	78.0971	9.7e-05	0.026278	2.06805	0.000108	0.009248	0.602273	6915.42	2.64488	57517.3	58637.4	37516.9	80719.6	53195.3	7.40274e+06	1.74163e+06	833219
2.50mm_STANDARD_Scan2_AABTL	90.6901	4978.29	142533	3.32272	85.9433	-3.46398	16.4864	13.7502	70.0488	-3.98355	21.7731	0.354392	0.794366	0.938239	0.669514	0.028906	0.03361	0.053451	0.092962	0.155136	0.250577	0.315146	0.061832	796.231	0.369626	240.533	4256.63	13379	8489.86	19484.2	90079.1	56743.2	97.2259	0.000118	0.042072	2.20781	0.00012	0.024115	0.774097	4928.42	1.37889	52217.9	81860.8	36597.1	42377.6	48036	5.17074e+06	1.34495e+06	818098
2.50mm_STANDARD_Scan2_AABUQ	38.6541	1344.73	21757.3	-38.8338	131.481	-2.23136	7.8057	-32.6177	123.403	-2.30918	8.29061	0.371343	0.336704	0.878391	0.695799	0	0.000914	0.003046	0.011879	0.046604	0.214743	0.5364	0.18611	802.222	0.339702	235.271	7568.68	17835.3	13051.1	32517	130301	99862.7	145.37	0.000851	0.12484	1.95505	0.000874	0.110054	0.138754	5622.27	5.59551	62941.7	65483.4	56378.2	69263.5	60641.7	1.07924e+07	2.57875e+06	1.1359e+06
2.50mm_STANDARD_Scan2_AABUS	35.993	759.881	11057.5	-177.56	208.164	-0.68593	2.14817	-195.33	183.81	-0.614733	2.36271	0.354443	0.825308	0.806177	0.467082	0	0	0.011012	0.059325	0.113677	0.191119	0.401066	0.223801	794.992	0.277353	218.964	4033.66	9722.73	9811.34	18707.1	87319.9	85609.7	214.367	0.001662	0.242087	1.77385	0.002601	0.368155	0.081681	4225.25	5.04339	42900.5	52582.5	33762.3	48052.6	37204.4	4.88067e+07	9.2471e+06	2.56887e+06
2.50mm_STANDARD_Scan2_AABUY	67.1002	2919.25	75965.1	-20.1803	96.9994	-2.70999	10.9396	6.20461	67.3912	-3.78416	19.5962	0.355064	0.753443	0.94838	0.764677	0.003234	0.015746	0.037396	0.064811	0.128497	0.243779	0.392521	0.113876	669.829	0.340903	354.125	5991.57	13891.5	11345.1	23069.2	92102.2	79190.2	103.327	0.000258	0.049387	2.09427	0.000284	0.04524	0.421503	3722.19	1.90243	61168.2	68651.6	39758.7	81652.8	54609.5	7.75701e+06	1.68312e+06	889216
2.50mm_STANDARD_Scan2_AABVA	28.5205	472.96	6365.2	-84.3298	138.036	-1.48944	4.69583	-56.3057	136.086	-1.90182	5.93891	0.364168	0.780109	0.940952	0.793913	0	0	0	0	0.017953	0.125673	0.753441	0.102932	722.634	0.330397	283.874	9913.97	23442.3	23507.3	40816.8	141273	162090	186.348	0.00277	0.276008	1.75478	0.002944	0.202976	0.054933	4807.42	8.01696	94793.9	87137.5	65398.1	116558	110082	2.30102e+07	5.81923e+06	2.49228e+06
2.50mm_STANDARD_Scan2_AABVO	14.1025	175.568	1405.87	-100.923	153.303	-1.36305	4.41342	-32.6103	123.803	-1.69392	5.08395	0.398407	0.487687	0.955882	0.91683	0	0	0	0	0	0	0.021898	0.978102	725.532	0.407426	297.242	12047	28164.3	26586.4	71254.3	164571	134084	190.537	0.009809	0.36581	1.71065	0.015583	0.309496	0.013908	3773.58	24.827	133159	161088	168240	136904	66402.3	3.36028e+07	5.59634e+06	1.35424e+06
2.50mm_STANDARD_Scan2_AABVS	52.8029	1352.79	19838	-123.737	173.24	-1.55863	5.17253	-77.8124	140.97	-1.92674	6.61569	0.286705	0.921995	0.722954	0.338623	0.030181	0.039057	0.062298	0.091188	0.141704	0.274532	0.279374	0.077147	701.336	0.365653	253.106	8585.96	23049.2	17164.8	37739	165295	138444	216.116	0.000735	0.252743	1.84123	0.000858	0.14447	0.12093	12193.1	5.34488	104580	167588	73170.5	95259.9	82302.5	7.38522e+07	1.50618e+07	5.09867e+06
2.50mm_STANDARD_Scan2_AABVU	29.5681	328.171	3754.09	-234.563	200.878	-0.526637	2.40754	-77.8417	122.282	-1.25079	3.8376	0.344967	0.937429	0.904564	0.585085	0	0	0	0.005848	0.035619	0.336523	0.497076	0.124934	659.618	0.286761	275.949	7534.01	20454.4	11091.3	37308.3	139966	89303.9	191.948	0.003114	0.163897	1.83725	0.007345	0.251551	0.032452	5315.94	15.5024	84863.9	168993	61212.6	55919	53331.3	4.29208e+07	9.05711e+06	2.26779e+06
2.50mm_STANDARD_Scan2_AABVW	27.4523	490.362	7107.13	-40.0727	116.28	-1.71045	6.42013	-39.5224	88.9968	-1.77782	6.00889	0.355634	0.767868	0.90573	0.675184	0	0	0	0	0.041757	0.322803	0.485113	0.150327	676.115	0.344554	338.497	14857.9	24434.9	50838.1	46067.5	132926	306742	134.063	0.001926	0.129808	1.84071	0.002426	0.075528	0.050777	5154.93	9.11085	160681	109950	109294	315338	108143	1.49552e+07	3.1024e+06	1.61973e+06
2.50mm_STANDARD_Scan2_AABWD	12.3237	79.9207	450.945	-292.79	189.687	-0.371634	1.95567	-361.486	206.339	0.22727	1.75316	0.365565	0.844761	0.936709	0.834343	0	0	0	0	0	0	0.504762	0.495238	642.452	0.382404	188.31	7763.51	24919	22735.6	49775.6	163278	121514	273.508	0.018484	0.447241	1.85197	0.02799	0.595506	0.014333	4890.95	33.3854	93299	118787	72401	122776	59232.5	7.21145e+07	1.70245e+07	3.00376e+06
2.50mm_STANDARD_Scan2_AABWJ	20.2148	313.989	3989.96	-80.7132	134.832	-1.35313	4.31619	-84.9189	156.642	-1.41563	4.4451	0.38759	0.529592	0.925	0.795528	0	0	0	0	0	0.060423	0.617825	0.321752	610.634	0.418901	378.992	12060.9	28370.6	25681	41512.2	206814	161448	194.315	0.003628	0.220691	1.83385	0.004559	0.214033	0.042549	3844.86	7.6475	122617	135049	86781	162221	106418	6.0121e+07	1.34422e+07	4.66635e+06
2.50mm_STANDARD_Scan2_AABWS	55.1732	1481.78	30822.8	-46.1873	132.842	-2.01271	7.12595	-99.9736	182.461	-1.61766	5.32674	0.33405	0.888013	0.839022	0.486988	0.022923	0.028745	0.064039	0.098727	0.170528	0.258096	0.273014	0.07738	675.305	0.34669	337.536	7245.12	16565.3	16039.4	29767.2	117609	122151	151.063	0.000409	0.097382	1.92005	0.000479	0.079681	0.219919	7541.41	4.23885	75290.6	85256.1	59763.9	92757.8	63384.8	3.02886e+07	6.33551e+06	2.28429e+06
2.50mm_STANDARD_Scan2_AABWV	43.4213	1670.89	17373	-43.6049	120.374	-1.86654	6.39143	-30.0355	127.095	-2.6705	10.9129	0.349364	0.543558	0.923839	0.696033	0.001647	0.001318	0.010211	0.019104	0.097826	0.333333	0.393281	0.142951	585.908	0.364623	416.329	8588.08	20540.3	17773.2	36125.2	133738	122492	146.897	0.000964	0.128021	1.92886	0.001168	0.094081	0.116694	4401.6	4.90532	93111.1	122293	67905.5	106288	75958	3.25132e+07	6.52705e+06	2.46054e+06
2.50mm_STANDARD_Scan2_AABXA	49.0738	1624.14	22448.8	-32.3322	125.732	-2.22759	7.55855	7.27192	75.1343	-3.49438	16.7254	0.36586	0.708716	0.857939	0.621881	0	0.001035	0.014227	0.031816	0.078117	0.20538	0.512675	0.156751	801.571	0.336332	238.962	6231.25	16175.8	12878.1	29949.7	103518	94781.2	127.177	0.000732	0.117962	1.92396	0.000847	0.102961	0.160038	3490.47	4.2004	70599.9	80498.9	42116.2	98693	61091.4	1.36208e+07	2.44655e+06	894436
2.50mm_STANDARD_Scan2_AABXI	18.0386	275.652	1169.49	-394.134	192.034	0.328314	2.17057	-354.201	183.157	0.11275	2.137	0.367913	0.6561	0.92278	0.813272	0	0	0	0	0	0	0.6781	0.3219	728.632	0.288842	136.396	4416.7	13368.4	9947.11	18072.2	96538.1	67360.4	312.494	0.009771	0.392143	1.93237	0.017521	0.550379	0.035232	6860.5	23.6905	41000.6	43641	37755.2	37194.9	45411.3	9.4852e+07	28282737	8.60931e+06
2.50mm_STANDARD_Scan2_AABYX	42.3652	1110.13	23191	21.7965	144.485	-0.581032	5.59215	-1.69148	128.542	-0.691679	5.25788	0.359195	0.773999	0.841686	0.530019	0.005641	0.004074	0.004701	0.017549	0.075212	0.285804	0.498276	0.10655	675.687	0.368548	391.221	12465.8	25271.3	23128	56124.2	169465	152024	190.856	0.00098	0.161932	1.86434	0.001254	0.070612	0.067936	11444.8	7.1194	116242	120991	79215	161268	103494	3.42516e+07	8.40435e+06	3.63376e+06
2.50mm_STANDARD_Scan2_AABZT	42.7554	1359.14	28118.3	-7.63125	106.95	-2.68867	10.3468	15.4335	74.585	-3.48771	16.3844	0.360092	0.655576	0.951945	0.798719	0.005127	0.007099	0.020706	0.054624	0.122855	0.263853	0.434825	0.090317	743.953	0.344734	302.389	9248.9	23255.7	13420.9	35050	143724	82850.8	112.359	0.000526	0.092393	2.01881	0.000579	0.075176	0.227523	3327.98	3.4843	84835.2	130863	60074.3	80882.9	67521.1	7.53089e+06	1.74741e+06	755003
2.50mm_STANDARD_Scan2_AACFI	53.5588	1646.58	34516.7	7.77681	81.4982	-3.74569	19.0851	14.1863	62.4889	-4.42906	26.6052	0.353587	0.748289	0.890608	0.663578	0.004548	0.007459	0.020193	0.075496	0.149536	0.261961	0.404039	0.076587	766.51	0.34107	274.554	7698.27	20470.1	13810.1	28285.2	140778	88952.9	80.8284	0.000389	0.047096	1.91984	0.000462	0.026575	0.238054	3079.74	4.29625	100820	185472	72946.6	80070.2	64791.4	5.2131e+06	1.40217e+06	661700
2.50mm_STANDARD_Scan2_AACFM	24.6618	329.505	3119.14	-108.04	180.657	-1.08909	3.22015	-43.0525	151.159	-1.76493	5.31453	0.336579	0.843446	0.851371	0.510028	0	0	0	0	0.077758	0.386528	0.404159	0.131555	779.049	0.262745	266.737	7705.05	25228.4	15241.7	28166.4	207602	93502.3	162.891	0.003395	0.191302	1.76223	0.006042	0.228325	0.029777	3657.11	12.8451	80297	130915	59625.7	76335.4	54311.8	2.06806e+07	4.48963e+06	910143
2.50mm_STANDARD_Scan2_AACFO	12.094	116.919	734.83	-206.839	175.011	-0.595953	2.53394	-204.556	199.381	-0.544456	2.07231	0.388141	0.579946	0.921182	0.848452	0	0	0	0	0	0	0.036332	0.963668	789.495	0.267497	224.174	5902.42	20971.8	20146.9	30356.9	169879	212798	272.687	0.011633	0.419976	1.81766	0.01959	0.444044	0.015204	4914.34	24.316	85897.9	114301	49760.1	112391	67138.5	7.15188e+07	1.40311e+07	2.81324e+06
2.50mm_STANDARD_Scan2_AACFU	46.0979	814.084	14099	-24.1551	112.024	-2.44135	9.00648	-10.6495	105.663	-2.85429	11.268	0.354517	0.914654	0.903423	0.615713	0	0	0.003754	0.018769	0.066817	0.280405	0.475225	0.15503	765.817	0.375324	269.166	13921.5	49197.1	17656	39883.2	277959	84415	135.365	0.00124	0.140013	1.92123	0.001483	0.092565	0.09195	3673.05	5.22394	131575	229585	103548	114150	79015.5	8.4942e+06	2.59972e+06	1.02618e+06
2.50mm_STANDARD_Scan2_AACFZ	17.3899	288.921	1993.57	-508.482	142.542	0.576244	3.51171	-500.97	142.354	0.151816	3.15993	0.379604	0.410008	0.930362	0.838037	0	0	0	0	0	0	0.514393	0.485607	378.407	0.422942	177.025	3478.87	9904.01	9369.27	21143.8	79784.6	87502	233.369	0.006068	0.216352	1.92201	0.010151	0.170634	0.036147	6344.88	17.7633	38685.9	33631.1	32190.2	58844.1	30078.3	7.4135e+07	1.87021e+07	5.77855e+06
2.50mm_STANDARD_Scan2_AACGA	25.7626	384.565	5947.6	-123.008	163.263	-0.986491	3.13221	-207.195	137.963	-0.316147	2.66305	0.32897	0.844459	0.707819	0.466657	0.001251	0.003752	0.003335	0.011255	0.082534	0.346394	0.435598	0.115882	673.786	0.40124	291.017	11662.2	28816.4	34255.1	48222.6	163634	276517	237.019	0.002439	0.332315	1.74733	0.003018	0.346455	0.06494	5859.25	5.7562	146235	140178	94250.1	217194	133316	2.71294e+07	8.81317e+06	4.27312e+06
2.50mm_STANDARD_Scan2_AACIF	48.9595	1599.48	32077.1	-2.08395	95.1825	-2.95524	12.3998	23.6182	67.5888	-3.2759	15.4153	0.365369	0.75008	0.943206	0.740967	0.013149	0.018993	0.035463	0.065746	0.142781	0.278922	0.365254	0.079293	708.517	0.358055	330.184	6679.46	13404.9	12123.7	28357.9	92208.2	84084	97.2569	0.00032	0.056748	2.13899	0.000385	0.043127	0.319409	3122.85	2.74222	67557.1	87511.9	67404.4	69693.1	45618.8	7.29672e+06	1.52603e+06	629327
2.50mm_STANDARD_Scan2_AACIK	33.017	545.063	15965.5	-300.553	183.932	-0.259347	2.41584	-343.069	147.65	-0.243227	2.56292	0.316302	0.920449	0.723005	0.397775	0.018844	0.0192	0.025244	0.042844	0.137244	0.291378	0.400889	0.063289	604.833	0.327961	222.142	6378.1	17458	13520.1	30853.4	111170	107681	281.891	0.00075	0.186655	1.98438	0.001445	0.327303	0.227108	6857.14	2.29472	84224.7	109516	76031.3	99630	51721.2	6.7331e+07	2.15107e+07	8.77023e+06
5.00mm_LUNG_Scan1_AABHS	39.1485	1265.82	21753.5	-245.102	243.433	-0.427214	2.47677	-284.924	248.322	-0.306517	2.5095	0.347134	0.612899	0.763807	0.73815	0.007702	0.012323	0.022335	0.049445	0.154036	0.32024	0.332717	0.100893	723.383	0.359257	178.053	5034.93	23281.1	13749.4	32752	174347	94111.2	374.223	0.000977	0.225676	1.96087	0.00166	0.394231	0.097782	22328.2	5.82592	79187.5	117627	49316.7	79697.7	70108.6	1.13328e+08	3.03902e+07	1.79188e+07
5.00mm_LUNG_Scan1_AABRJ	61.6768	3262.31	84745.9	-6.26106	126.048	-2.33416	9.16589	-0.20182	117.796	-2.88161	13.8585	0.369668	0.455678	0.919272	0.719065	0.012911	0.047355	0.062083	0.086134	0.152179	0.26213	0.315218	0.061058	865.138	0.330863	176.535	2746.39	8344.17	8381.38	16296	54239	61954.6	169.513	0.000164	0.041858	2.21417	0.000178	0.059146	0.472814	11845.7	1.74319	41411.6	48760.8	30691.9	56084.1	30109.5	1.14131e+07	4.15379e+06	3.49745e+06
5.00mm_LUNG_Scan1_AABRT	29.2863	593.661	7226.11	-53.6563	162.25	-1.36068	4.74485	-20.0057	135.368	-1.66739	5.92777	0.38283	0.740357	0.933404	0.73569	0	0	0	0.004551	0.03906	0.213121	0.629124	0.114145	745.273	0.322988	296.261	9343.54	19220.5	21701.4	35934.1	124819	116508	292.328	0.0025	0.258076	2.05137	0.002677	0.258552	0.049015	13053.2	8.55702	108033	95584.8	57746.7	187171	91630.4	4.80866e+07	1.33209e+07	1.21336e+07
5.00mm_LUNG_Scan1_AABSP	50.0831	1943.91	43748	-7.55335	127.91	-1.93138	7.82089	28.7482	81.2286	-2.08525	11.8436	0.364622	0.57814	0.896446	0.658311	0.022933	0.055787	0.077426	0.093889	0.149173	0.245866	0.285478	0.066427	725.725	0.37408	287.616	4967.23	14578.4	14949.8	26101.5	89931.8	75553.9	222.365	0.000314	0.079707	2.22039	0.000321	0.091651	0.293572	14548.5	1.99562	73725.7	75764.1	43293.6	121501	54343.9	1.76485e+07	8.05517e+06	9.34004e+06
5.00mm_LUNG_Scan1_AABST	33.943	484.094	6765.78	30.8413	94.2828	-2.83892	15.8173	44.1645	70.2065	-2.60514	22.9693	0.336495	0.905459	0.919549	0.584869	0	0.001602	0.013133	0.054933	0.181294	0.332479	0.34417	0.072389	820.405	0.500739	229.684	12635.3	56299.5	22584.2	44477	306769	83975.8	160.896	0.001664	0.097769	2.08417	0.001736	0.055624	0.059468	6951.48	7.64611	206292	435512	113936	169814	105906	9.11603e+06	4.07597e+06	3.85323e+06
5.00mm_LUNG_Scan1_AABSX	12.8093	126.662	857.231	-56.9453	177.445	-1.91933	6.85826	-46.8487	151.039	-1.77703	6.22599	0.410402	0.635118	0.980645	0.995693	0	0	0	0	0	0	0.194553	0.805447	639.701	0.482442	395.891	11899.7	39479.8	39479.5	38678.8	210286	270249	340.773	0.028696	1.02011	1.84258	0.023243	0.87946	0.009279	8777.51	47.7501	208739	365861	87869.4	166493	214731	1.57014e+07	8.54692e+06	5.89218e+06
5.00mm_LUNG_Scan1_AABTI	85.6872	4841.69	137033	8.00162	102.716	-2.92617	14.8823	13.3127	86.0109	-3.06938	16.1128	0.353968	0.734397	0.925104	0.641809	0.01478	0.075292	0.102276	0.092733	0.133314	0.237954	0.285883	0.05629	745.848	0.384396	276.351	5245.19	10913.9	14666.3	22643.2	63875.4	77310.2	174.019	0.000128	0.043104	2.24076	0.000115	0.029941	0.570802	18075.1	1.93864	64532.5	61155.9	39625.4	107728	49620.4	1.58744e+07	5.49168e+06	4.72603e+06
5.00mm_LUNG_Scan1_AABTL	88.9625	4775.74	139764	6.52935	116.186	-2.05292	9.4446	22.9409	89.0535	-2.20686	13.3253	0.360376	0.797298	0.948281	0.677416	0.033297	0.063395	0.068739	0.085496	0.152526	0.275027	0.270992	0.045983	767.371	0.351431	268.693	3863.9	11608	12344.2	21044.8	64075.6	47503	251.477	9.6e-05	0.074452	2.31789	9.3e-05	0.081781	0.973973	17152.9	0.625421	70981.3	72161.9	44301	109695	57767.2	1.38687e+07	8.61056e+06	1.0729e+07
5.00mm_LUNG_Scan1_AABUQ	37.2316	1211.85	22435.6	-34.0267	161.656	-1.59773	5.91688	15.7224	125.683	-2.22076	10.6772	0.379569	0.481626	0.923418	0.763596	0.00182	0.005461	0.015777	0.032565	0.067557	0.197006	0.529328	0.150485	781.708	0.357331	257.561	7527.56	17993	25077.7	32258	113280	111278	343.121	0.000934	0.265304	2.20413	0.000918	0.238568	0.115284	22298.5	4.45054	108062	70739.8	72405.9	215063	74038.1	1.54905e+07	7.95761e+06	1.08573e+07
5.00mm_LUNG_Scan1_AABUS	33.273	750.286	9012.54	-127.733	214.376	-1.02779	3.03139	-58.0127	161.68	-1.66587	5.74242	0.361661	0.80409	0.877879	0.633056	0	0.004032	0.026344	0.038441	0.116129	0.17957	0.451882	0.183602	759.847	0.287486	237.364	5331.37	17512.6	14842.6	36201.5	99114.6	86365.4	256.537	0.001906	0.213092	2.01794	0.002779	0.311862	0.049377	11350.1	10.7524	75800.6	90723.1	52380.8	86570.6	73528.1	5.20517e+07	1.28006e+07	7.78306e+06
5.00mm_LUNG_Scan1_AABUY	67.3133	3051.13	71374.4	-28.0441	124.958	-2.11819	8.00925	6.02796	84.5582	-2.59022	13.0214	0.362146	0.754148	0.935881	0.731437	0.005268	0.020162	0.048936	0.085714	0.151976	0.24306	0.351672	0.092908	682.565	0.318646	344.175	5538.37	15038.8	12949.5	23709.5	88800.4	68281.2	205.989	0.000313	0.080338	2.21296	0.000334	0.097483	0.310624	11104.2	1.96582	69387.6	71434.1	38737.4	99783.9	67595.2	1.07458e+07	4.00823e+06	4.19389e+06
5.00mm_LUNG_Scan1_AABVA	29.1053	458.194	6376.55	-73.6138	170.026	-1.17273	3.94516	-57.1316	173.34	-1.56308	4.73319	0.3687	0.842868	0.932092	0.756293	0	0	0	0	0.045353	0.216729	0.614498	0.12342	727.213	0.347077	282.632	8427.67	21970.7	25026.4	33969.9	127679	182640	294.441	0.002857	0.297962	1.99154	0.003337	0.276498	0.041764	11087.3	8.89905	105740	103865	65206.2	140764	113125	6.72412e+07	1.84774e+07	1.19717e+07
5.00mm_LUNG_Scan1_AABVO	14.7128	192.419	1891.41	-182.71	220.318	-0.634927	2.71555	-39.069	178.008	-2.03859	7.84489	0.398637	0.416055	0.950226	0.895532	0	0	0	0	0	0	0.456302	0.543698	714.321	0.406304	261.372	5997.82	15755.8	16716.9	33522.4	141455	123769	294.707	0.007041	0.333654	1.95342	0.012962	0.379026	0.013824	11938.6	33.2964	68820.4	64839.5	79241	77095.7	54105.5	4.7526e+07	1.36186e+07	8.23971e+06
5.00mm_LUNG_Scan1_AABVS	51.404	1855.67	22473	-193.945	242.02	-0.796558	2.86727	-189.45	246.141	-0.923364	2.94195	0.327369	0.751421	0.767432	0.537807	0.017905	0.034317	0.049735	0.10179	0.174403	0.259615	0.29559	0.065484	638.102	0.42002	246.314	7813.49	23924.3	27915.1	48351.5	149292	187515	411.331	0.000987	0.375885	2.01225	0.001386	0.447184	0.096569	24454.5	5.45155	168117	193204	92770.9	272346	114146	1.49893e+08	4.31916e+07	2.29915e+07
5.00mm_LUNG_Scan1_AABVU	30.6727	372.807	3844.26	-265.709	232.412	-0.344943	2.13498	-155.836	187.442	-0.876611	3.22038	0.348148	0.920107	0.912996	0.582426	0	0	0.008422	0.015013	0.084951	0.28268	0.47089	0.138045	595.121	0.320633	269.395	5796.34	20424.4	12083.2	29672.9	116030	71275.6	253.733	0.003454	0.213435	1.91047	0.008289	0.339419	0.029445	8047.85	18.2767	77237.4	124668	51527.8	64572.8	68180.8	6.03435e+07	1.53817e+07	6.22719e+06
5.00mm_LUNG_Scan1_AABVW	29.8241	574.016	8467.71	-69.7231	169.484	-1.15941	3.96709	-83.9628	190.51	-1.36553	4.34395	0.349686	0.76769	0.917823	0.694866	0.001544	0.005734	0.010366	0.031981	0.139171	0.311204	0.406484	0.093516	689.831	0.376275	306.999	10107.3	21488.9	46580.1	36399.1	129017	239417	295.004	0.001975	0.240146	2.07174	0.002302	0.281735	0.060717	13399.8	7.40803	174107	92310.4	92931.1	431090	80095.2	3.97644e+07	1.47582e+07	1.26798e+07
5.00mm_LUNG_Scan1_AABWD	11.0226	94.4133	436.926	-277.722	245.147	-0.224801	2.46934	-325.868	224.916	-0.339009	2.43351	0.378565	0.533223	0.904192	0.802462	0	0	0	0	0	0	0.676056	0.323944	474.835	0.493718	227.81	18159	41519.9	36148.9	62755.9	173402	314302	509.38	0.027172	1.22013	2.00088	0.034329	1.28702	0.009089	16161.3	75.181	177147	244618	273923	94272.4	95773.5	8.70082e+07	5.24207e+07	1.69363e+07
5.00mm_LUNG_Scan1_AABWJ	19.7788	349.194	4510.88	-124.479	194.574	-0.780938	2.72996	-109.95	156.379	-0.788522	2.94305	0.390113	0.510542	0.933422	0.765763	0	0	0	0	0.03136	0.212014	0.616608	0.140018	657.049	0.385387	345.753	5885.53	18155.6	17671.8	29997.1	121309	155992	280.637	0.00311	0.244656	1.9596	0.005168	0.333261	0.03574	8531.01	11.5502	79708.2	81563.4	55201.9	102786	79281.4	8.01093e+07	2.23355e+07	9.66307e+06
5.00mm_LUNG_Scan1_AABWS	51.3098	1740.34	28765.9	-17.3716	138.332	-1.77865	6.85398	-34.2098	136.495	-1.41199	5.21633	0.332264	0.815651	0.848703	0.544138	0.012881	0.019889	0.055956	0.12974	0.194456	0.230936	0.277824	0.076669	647.978	0.415637	376.085	9301.99	25509.8	22602.6	43814.3	141146	129040	267.896	0.000599	0.147596	2.10133	0.000651	0.134135	0.155615	15722.5	3.76225	130060	150966	91954.8	174231	103090	3.64174e+07	1.31382e+07	9.20978e+06
5.00mm_LUNG_Scan1_AABWV	41.1588	1457.13	18717.3	-83.8772	175.583	-1.29534	4.09249	-22.5557	127.139	-2.41362	9.84616	0.358862	0.435599	0.904153	0.686176	0	0.004446	0.004788	0.014022	0.067031	0.288646	0.544118	0.076949	549.512	0.419581	408.553	10596.9	29483.6	27602.9	50180.3	150610	153436	299.257	0.001717	0.304945	2.02862	0.001958	0.285581	0.067114	12856	6.83654	152732	180238	93104.3	220291	117295	6.65977e+07	2.01109e+07	1.28908e+07
5.00mm_LUNG_Scan1_AABXA	48.491	1511.25	23950.6	-24.3916	153.35	-2.04074	7.2226	-0.629049	135.465	-2.89256	12.9307	0.375049	0.731019	0.925961	0.686639	0.005279	0.007716	0.008325	0.036751	0.08467	0.260914	0.473503	0.122843	819.93	0.357962	221.354	6285.51	15628.4	15024.1	26716	97978.5	107485	233.731	0.000789	0.152813	2.15147	0.000907	0.145782	0.110994	13649.1	6.26808	78452.6	78746.4	53826.7	109897	71340.6	1.62753e+07	5.00745e+06	4.3147e+06
5.00mm_LUNG_Scan1_AABXI	18.6581	282.162	1468.74	-469.888	224.452	0.244763	2.60678	-436.749	227.313	0.146073	2.47399	0.380132	0.52145	0.922892	0.748576	0	0	0	0	0	0	0.826638	0.173362	518.871	0.352888	118.118	4717.77	17485.4	7881.26	19961.4	94904.4	48308.5	374.696	0.010607	0.562282	1.9577	0.018319	0.534548	0.019555	14374.8	42.4472	67776	98138.9	40771.9	43885.1	88308.2	1.07359e+08	3.67802e+07	2.28795e+07
5.00mm_LUNG_Scan2_AABYX	37.9289	1290.95	23068.2	36.9127	166.252	-0.190462	6.10675	52.1558	124.808	-0.087016	7.20801	0.369872	0.353033	0.964811	0.855737	0	0.011673	0.013186	0.02767	0.06831	0.2607	0.522698	0.095763	692.662	0.385552	375.301	13456.6	31480.4	28729.7	68222.7	156809	126609	365.208	0.000922	0.278539	2.13785	0.000976	0.174722	0.087523	26670	5.25333	154639	161262	108141	220106	129049	5.19183e+07	1.98712e+07	1.73774e+07
5.00mm_LUNG_Scan1_AABZT	40.9475	1234.05	26382.6	-3.24267	128.155	-1.99913	7.76443	17.5171	97.4627	-2.25801	10.6091	0.359056	0.712685	0.958904	0.787965	0.018349	0.029446	0.064331	0.111691	0.155498	0.255077	0.294024	0.068828	719.849	0.328696	320.204	5885.07	18040.5	12658.6	27752.9	94276.7	69536.3	211.448	0.000417	0.085694	2.19831	0.000463	0.082759	0.20231	11821.7	2.65216	89616.8	134041	55301.5	117444	51680	2.07132e+07	8.53918e+06	6.74767e+06
5.00mm_LUNG_Scan1_AACFI	52.787	1761.02	40421.8	21.2875	94.0008	-2.97307	16.8023	34.105	70.2186	-2.8607	17.4939	0.344462	0.749524	0.899139	0.631281	0.01725	0.050924	0.071473	0.096626	0.149887	0.27194	0.299361	0.040684	760.842	0.389093	290.507	6737.7	17705	15164.8	28636.2	101119	93093.5	177.711	0.000333	0.057369	2.22503	0.000325	0.035449	0.240685	13166.7	3.33647	100542	162643	73115.1	99573.6	66835.1	8.82416e+06	4.30363e+06	4.29603e+06
5.00mm_LUNG_Scan1_AACFM	26.2872	348.135	2621.09	-123.329	186.206	-0.6112	2.43675	-176.725	180.47	-0.24376	2.35897	0.366877	0.872393	0.913105	0.607446	0	0	0	0	0	0.29322	0.448305	0.258475	746.181	0.323733	243.053	8254.21	30892.8	17817	27682.2	212346	132732	231.799	0.00618	0.259349	1.93241	0.010419	0.314611	0.018926	7101.64	19.2278	102882	191880	85693	69098.8	64856.4	3.35123e+07	8.47735e+06	4.92975e+06
5.00mm_LUNG_Scan1_AACFO	11.3155	83.3107	901.89	-266.256	227.434	-0.184965	2.2204	-253.888	179.221	-0.119399	2.39449	0.385873	0.658833	0.875817	0.719279	0	0	0	0	0	0	0.158678	0.841322	811.478	0.289308	195.696	6179.71	35406.3	23117.9	27645.5	206071	171419	424.202	0.016232	0.720621	1.9262	0.024097	0.767521	0.012104	12778	44.6534	106355	126949	66996.8	132060	99412.1	1.74067e+08	3.16753e+07	1.48912e+07
5.00mm_LUNG_Scan1_AACFU	45.9836	805.146	12450.1	-19.9333	143.369	-1.6259	5.74364	18.1916	111.526	-1.97908	9.07934	0.356814	0.924876	0.920354	0.574447	0.003466	0.007582	0.014948	0.026213	0.126516	0.321924	0.402513	0.096837	715.047	0.398094	308.608	9745.07	37310.4	15791.7	35696.4	208208	66340.2	270.159	0.001202	0.178883	2.20031	0.001305	0.200997	0.098576	10718.9	4.00321	131965	243290	79700.2	110616	94254.8	2.18889e+07	1.01252e+07	9.10621e+06
5.00mm_LUNG_Scan1_AACFZ	17.8991	229.398	1315.66	-503.717	147.95	0.403626	3.35143	-472.602	146.435	0.115962	2.89531	0.389928	0.71642	0.958029	0.841819	0	0	0	0	0	0.185185	0.628019	0.186795	338.721	0.445484	187.595	4568.17	17683.2	8905.3	21181.1	104588	51614.9	280.346	0.009275	0.270861	2.04954	0.012932	0.280578	0.03489	5941.42	18.4161	67463.3	113289	66915.3	56892.6	32756.5	7.4206e+07	2.22341e+07	1.09342e+07
5.00mm_LUNG_Scan1_AACGA	25.2733	398.971	6497.45	-101.083	229.063	-1.08679	3.64464	-258.793	219.023	-0.341013	2.84301	0.333097	0.83647	0.794344	0.5149	0.002287	0.014867	0.018298	0.024016	0.136093	0.419488	0.296889	0.08806	705.299	0.478764	289.888	9970.44	30053.9	36173.5	66498.2	182035	226703	391.711	0.002585	0.44254	1.89416	0.002937	0.420434	0.038843	24190.1	13.0022	153735	133277	113582	211037	157046	1.21096e+08	3.81893e+07	2.06329e+07
5.00mm_LUNG_Scan1_AACIF	48.6583	1592.98	32631.7	-27.533	132.139	-1.8026	7.20583	-47.4106	87.0789	-2.086	11.8349	0.374616	0.75798	0.957914	0.790792	0.008802	0.011955	0.031661	0.052154	0.117709	0.257094	0.429322	0.089727	691.999	0.398909	312.711	7442.4	15529	12962.8	37105	85735.4	78590.3	218.545	0.000493	0.108217	2.22854	0.000641	0.102353	0.164966	11450.7	3.17212	83191	103748	77314.8	89301.1	62400.6	1.48686e+07	5.00921e+06	4.53768e+06
5.00mm_LUNG_Scan1_AACIK	32.503	547.366	15036.6	-311.932	241.261	-0.050896	2.33028	-353.859	196.488	0.011977	2.44669	0.309137	0.925708	0.627889	0.334983	0.030527	0.037922	0.047124	0.073265	0.159085	0.283171	0.319804	0.041448	604.685	0.37031	206.737	5794.11	26218.5	21986	55595.3	140338	109079	465.225	0.00083	0.319954	2.07076	0.001237	0.416861	0.152809	27587.7	4.293	120493	144324	109972	137136	90540.4	1.61177e+08	6.80704e+07	3.80154e+07
5.00mm_LUNG_Scan2_AABHS	38.4609	1269.14	21481.6	-242.115	259.718	-0.606368	2.77206	-298.321	305.767	-0.655473	2.60737	0.355721	0.467454	0.821854	0.70961	0.002804	0.004381	0.012791	0.049763	0.108288	0.320308	0.397056	0.099702	728.816	0.374973	175.097	6088.77	35036.9	14453.3	42231.6	171407	78709.7	398.918	0.001132	0.29528	1.9688	0.001711	0.469515	0.087412	24895.7	6.39754	115304	214620	86528.8	85098.1	74970.3	1.26703e+08	4.08435e+07	2.53948e+07
5.00mm_LUNG_Scan2_AABRJ	62.7939	3368.35	87698.5	-26.8123	163.61	-2.44885	8.98857	18.4698	89.8342	-3.27586	17.9551	0.364786	0.369166	0.943626	0.74172	0.020992	0.0461	0.07053	0.092834	0.152325	0.259862	0.293295	0.061573	865.708	0.317611	167.8	2792.82	7625.78	7800.97	13406.9	52443.2	55108.6	164.694	0.00016	0.049142	2.18273	0.000179	0.080183	0.436285	13162.7	2.31724	37947.1	41578.1	29980.2	54828.2	25401.8	1.39141e+07	3.85255e+06	3.18855e+06
5.00mm_LUNG_Scan2_AABRT	28.9567	567.427	8082.73	-84.5376	189.716	-1.13219	3.61905	-17.9086	139.878	-1.35012	5.10088	0.381398	0.728581	0.907735	0.715285	0.00194	0.003048	0.018011	0.029648	0.058465	0.22721	0.549737	0.111942	704.787	0.317766	326.985	7657.72	17635.9	22595.2	33688.8	113017	116077	281.195	0.002047	0.223932	2.07335	0.00249	0.255797	0.048028	15379.4	9.84256	99420.6	89902.1	60451.3	168308	79021.4	5.53566e+07	1.54778e+07	1.35582e+07
5.00mm_LUNG_Scan2_AABSP	49.8999	1961.05	44206.7	-31.0011	164.676	-1.97144	6.93585	28.8569	84.0209	-2.17904	12.2573	0.361396	0.588306	0.896132	0.650099	0.018611	0.05157	0.064356	0.087299	0.166643	0.258986	0.290595	0.060804	731.017	0.358111	273.766	5038.51	13369.7	13282.4	23601	85007.1	67552	217.632	0.000305	0.080823	2.20632	0.000351	0.13142	0.266286	15351.3	2.60627	66564.2	79523	43554.2	98676.8	44502.8	2.12845e+07	8.6177e+06	8.7071e+06
5.00mm_LUNG_Scan2_AABST	36.9196	481.054	8070.38	23.2533	117.278	-2.31292	10.2449	40.9031	88.0813	-2.38829	16.4596	0.343436	0.933748	0.902891	0.54241	0.001968	0.011941	0.013515	0.034904	0.151292	0.418449	0.305997	0.061934	813.846	0.474935	239.472	8613.57	53420.1	15100.1	34667.9	349681	75806.2	190.031	0.001472	0.122272	2.05448	0.001479	0.102078	0.075355	7129.06	4.84737	162788	400383	73251	93966.3	83552	1.39415e+07	6.44173e+06	3.91534e+06
5.00mm_LUNG_Scan2_AABSX	12.3654	118.338	1122.22	-13.732	163.027	-1.16262	4.28892	12.9956	168.557	-1.44299	4.95992	0.39385	0.54916	0.94958	0.893294	0	0	0	0	0	0	0.323377	0.676623	709.818	0.435927	374.548	9074.44	35275.2	40766.5	52410.2	217657	203316	343.103	0.012564	0.505071	2.05386	0.013455	0.462111	0.013666	9790.05	25.0304	212256	317072	98799.9	206697	226455	5.0528e+07	2.32575e+07	1.62391e+07
5.00mm_LUNG_Scan2_AABTI	83.3488	5062.64	140268	-3.19908	122.87	-3.1771	14.9234	26.9451	70.4048	-4.25344	28.4121	0.351211	0.644828	0.929137	0.678698	0.006712	0.045241	0.094174	0.090348	0.144852	0.225399	0.327829	0.065311	758.968	0.396587	267.873	6001.15	13046.6	17344.1	23493.6	71274.5	94137.2	168.818	0.000204	0.05761	2.13495	0.000178	0.048553	0.399033	15845.8	2.9819	80096.4	71048.4	46176.4	138116	65045.1	1.71738e+07	5.21308e+06	3.93775e+06
5.00mm_LUNG_Scan2_AABTL	88.2406	4731.85	138352	6.8159	110.153	-1.81387	8.36498	18.4418	92.9042	-1.94448	10.2936	0.362182	0.784547	0.941932	0.661928	0.031858	0.053813	0.066787	0.097801	0.174145	0.244041	0.270103	0.055157	763.748	0.346399	270.818	4180.44	11565.9	13329.3	20586.5	68648	50312.9	254.881	0.000103	0.073933	2.31768	9.8e-05	0.071745	0.898901	18811.8	0.735712	73071.2	77346	44874	112251	57813.9	1.38998e+07	8.61403e+06	1.08528e+07
5.00mm_LUNG_Scan2_AABUQ	39.1105	1317.98	22280.8	-35.7008	159.829	-1.57859	5.42651	-1.21728	135.633	-2.17731	8.33205	0.377882	0.511087	0.950249	0.793696	0	0.000209	0.007734	0.026338	0.083194	0.171405	0.5324	0.178721	813.453	0.342631	230.559	7126.94	18610.9	18794.2	32991.3	113805	92243.7	311.316	0.000968	0.236578	2.16912	0.000964	0.236514	0.115963	17710.3	4.2625	95707.2	91000.9	67285	160951	63591.6	1.94044e+07	7.90163e+06	9.91947e+06
5.00mm_LUNG_Scan2_AABUS	30.9425	680.679	9290.64	-119.962	197.139	-0.958803	2.92372	-128.98	228.812	-1.00233	2.70314	0.358172	0.558845	0.837313	0.591685	0	0	0.008298	0.055675	0.136777	0.20985	0.457709	0.131692	750.168	0.286706	240.693	6401.89	19137.2	17642.5	36863.7	113377	123175	254.991	0.001903	0.234849	1.98496	0.002756	0.32334	0.057345	8770.45	7.52578	90364.5	94505	53408.3	125867	87677.4	4.4815e+07	1.3085e+07	8.04075e+06
5.00mm_LUNG_Scan2_AABUY	66.7757	3096.39	76371	-25.7314	118.059	-1.96298	7.22941	2.44738	96.1071	-2.94664	13.8696	0.363389	0.738349	0.946186	0.763804	0.00444	0.020357	0.04353	0.088901	0.134921	0.215376	0.413319	0.078831	674.655	0.310278	350.825	5156.83	13479.5	12746.4	18640	86658.3	65644.6	203.011	0.000336	0.089333	2.19382	0.000341	0.101721	0.335299	9340.17	1.54482	69846.3	78975	35901.5	115136	49373	1.30713e+07	4.24709e+06	4.52041e+06
5.00mm_LUNG_Scan2_AABVA	29.8828	523.897	6279.53	-73.9312	174.43	-1.18558	3.82155	-49.5434	175.321	-1.76452	5.47418	0.372447	0.791163	0.917277	0.716129	0	0.002402	0.002402	0.017214	0.043635	0.239792	0.560448	0.134107	743.765	0.348606	276.475	6951.45	22078	26645.6	39331.1	126081	200343	300.032	0.002921	0.338682	1.97207	0.003249	0.264686	0.039341	12599.3	10.3196	106366	99237.4	57493.8	159880	108852	6.50366e+07	1.82564e+07	1.17061e+07
5.00mm_LUNG_Scan2_AABVO	15.0992	184.761	1837.77	-171.829	203.378	-0.559535	2.62099	-26.958	155.898	-1.96086	7.49546	0.398725	0.48344	0.968397	0.903021	0	0	0	0	0	0	0.443172	0.556828	670.604	0.415677	283.254	7810.7	16841.4	18787.9	28100.8	156843	112378	265.489	0.006739	0.273159	1.96364	0.012873	0.337372	0.015116	9749.9	28.3784	78462	87330	81112.5	89464.6	55941.1	4.26022e+07	1.11702e+07	7.30054e+06
5.00mm_LUNG_Scan2_AABVS	57.2625	1270.12	23638.1	-200.679	245.807	-0.75447	2.67466	-233.075	259.291	-0.625796	2.29068	0.297902	0.922352	0.72313	0.378151	0.035941	0.04379	0.045855	0.094189	0.199807	0.264941	0.24883	0.06114	627.437	0.423687	244.593	6829.01	23073.4	25319.3	47200.4	141867	220973	380.757	0.000888	0.336483	2.01519	0.0013	0.424479	0.103752	22232.3	5.06907	132245	155353	93295.3	181041	99288.6	1.30854e+08	3.79537e+07	1.97085e+07
5.00mm_LUNG_Scan2_AABVU	31.3441	363.622	4179.53	-281.103	245.99	-0.276134	2.05718	-132.996	193.366	-0.865681	3.06418	0.350535	0.935696	0.906977	0.569646	0	0	0.00333	0.02967	0.146836	0.34393	0.380866	0.095368	562.35	0.32628	294.144	3618.53	14768.3	7681.14	18821.2	97942.1	59113.9	245.438	0.003101	0.181332	1.92026	0.00786	0.328534	0.03206	7851.39	18.1579	59325.4	115686	43623.7	46331.3	31660.8	6.6494e+07	1.69966e+07	6.48598e+06
5.00mm_LUNG_Scan2_AABVW	31.8461	563.211	8129.45	-71.0785	187.686	-1.37508	4.35687	-116.804	215.558	-1.1077	3.155	0.341402	0.791979	0.895112	0.623	0	0.001356	0.008363	0.018535	0.132233	0.302893	0.435353	0.101266	681.113	0.39272	315.598	9738.98	24000.8	47537.4	45638.5	111861	277688	289.447	0.002147	0.251999	2.03233	0.002453	0.296776	0.050014	15884.4	10.5446	176233	110691	80241.2	417359	96642.7	4.35667e+07	1.3118e+07	1.17676e+07
5.00mm_LUNG_Scan2_AABWD	12.8436	125.707	677.586	-341.834	256.662	0.042112	2.28865	-359.117	219.097	-0.40456	2.39253	0.38009	0.594177	0.841121	0.685195	0	0	0	0	0	0	0.55	0.45	502.869	0.500575	187.219	12507.7	43069.4	30819.6	46132.7	190676	289924	451.545	0.019715	0.90744	1.95186	0.033296	0.837314	0.00985	15403.8	79.0129	135479	156109	144907	143911	96990.4	1.50045e+08	5.61412e+07	1.89319e+07
5.00mm_LUNG_Scan2_AABWJ	22.332	374.039	4840.09	-110.435	191.71	-0.816741	2.96211	-145.28	191.793	-0.707748	2.89073	0.390471	0.687541	0.949458	0.826949	0	0	0.001282	0.009398	0.070056	0.239641	0.562153	0.117471	651.684	0.41498	343.806	5486.78	18821	20752.2	34799.8	139474	153653	292.927	0.003051	0.259318	1.96824	0.004657	0.307772	0.036199	9772.2	11.6023	85674.3	106620	63553.7	119506	53017.6	8.19024e+07	2.49564e+07	1.02048e+07
5.00mm_LUNG_Scan2_AABWS	66.5448	1761.29	31292.1	-56.3392	187.089	-1.57941	5.29302	-149.761	239.286	-0.830836	3.01435	0.333009	0.916278	0.778514	0.375707	0.019832	0.023346	0.068156	0.112715	0.208485	0.220033	0.277394	0.066524	676.721	0.423362	322.299	6860.74	20663.2	23168.4	35486.7	120419	134927	320.746	0.000605	0.220779	2.07484	0.00067	0.212736	0.136788	23355.3	4.52282	114751	128291	88137.2	157493	85082.4	6.26577e+07	2.07109e+07	1.4082e+07
5.00mm_LUNG_Scan2_AABWV	41.5042	1561.62	18818.8	-66.7051	168.793	-1.22544	4.08274	-19.0884	129.225	-1.55176	6.0266	0.359764	0.519366	0.856901	0.500012	0.016489	0.021886	0.042872	0.077799	0.141358	0.255884	0.362914	0.079448	556.831	0.387858	419.299	7490.73	21340.5	16415.6	41209.6	125570	116504	270.502	0.000806	0.177243	2.09167	0.001038	0.181691	0.110845	13656.9	4.34092	100884	113518	71386.2	134222	84409.4	7.23067e+07	1.92423e+07	1.11485e+07
5.00mm_LUNG_Scan2_AABXA	48.1114	1599.71	23325	-42.1662	172.267	-1.97235	6.61723	7.69207	120.168	-2.99261	14.1636	0.362325	0.720434	0.897218	0.648539	0.004366	0.009605	0.015543	0.052393	0.106532	0.23891	0.438177	0.133077	790.795	0.333143	246.497	6836.73	17631.8	14928.5	26856	110227	96953.8	251.534	0.000829	0.188975	2.14066	0.000927	0.183092	0.107466	14971.5	6.31765	85324.1	112017	59669.5	109340	60269.8	2.99023e+07	7.49796e+06	5.45403e+06
5.00mm_LUNG_Scan2_AABXI	18.3869	260.087	1361.34	-469.388	224.282	0.200931	2.30862	-406.011	216.544	-0.134447	2.44776	0.3647	0.626743	0.908854	0.753642	0	0	0	0	0	0.073906	0.61086	0.315234	607.294	0.315937	126.03	5254.72	18523.5	25059.2	43128.3	123652	56839	454.667	0.012006	0.703354	2.01362	0.016429	0.748564	0.025569	15522.6	33.4304	136218	171850	67904.3	132735	172384	9.8438e+07	4.54471e+07	3.77609e+07
5.00mm_LUNG_Scan1_AABYX	39.7331	1406.86	22372.5	32.8601	177.114	-0.129967	5.5285	48.6793	140.683	-0.430501	6.81876	0.363885	0.294518	0.953368	0.816561	0.009275	0.01317	0.015396	0.034131	0.118345	0.297718	0.438138	0.073641	669.867	0.386691	398.106	12888.7	29084	31076.8	49685.8	172073	154345	383.85	0.00087	0.277526	2.15978	0.000947	0.204102	0.093416	28683.3	4.89512	163118	151172	103756	270519	127025	5.35234e+07	2.16309e+07	1.92054e+07
5.00mm_LUNG_Scan2_AABZT	38.7947	1037.55	25904.8	-19.5364	155.15	-1.88346	6.51022	-19.5581	152.569	-1.78263	5.68689	0.343537	0.679829	0.929889	0.698357	0.017776	0.046268	0.049284	0.089649	0.187448	0.311172	0.247257	0.048129	693.29	0.328734	324.732	6952.43	19425.3	13007.5	32333.1	111093	88276.6	212.581	0.000423	0.088312	2.17395	0.000521	0.104193	0.172461	13768.6	3.78281	79428.4	108991	60369.6	85577.6	62775	2.74774e+07	8.83066e+06	6.16643e+06
5.00mm_LUNG_Scan2_AACFI	51.7279	1669.07	37776.5	16.2113	100.617	-2.83695	14.2891	31.0151	69.6602	-3.14366	18.6079	0.341029	0.757729	0.925334	0.642321	0.017746	0.0272	0.054565	0.102496	0.167012	0.240733	0.309064	0.07936	752.174	0.371848	296.944	6597.5	19706.7	14280.3	29416.6	113080	83090.8	184.332	0.000372	0.076798	2.21713	0.000363	0.051534	0.245987	10815.4	2.6867	114690	215876	66121.5	111359	65402.4	1.03179e+07	4.12432e+06	4.26194e+06
5.00mm_LUNG_Scan2_AACFM	26.7	359.46	3232.42	-132.987	216.791	-0.791699	2.66421	-73.9955	206.371	-1.15864	3.26963	0.36564	0.857387	0.900135	0.646757	0	0	0	0	0.015882	0.395916	0.467952	0.12025	766.227	0.30829	250.738	6301.44	28309.1	14613.7	36962.6	185879	75874.7	258.15	0.004706	0.265954	1.88573	0.008381	0.359584	0.019979	9967.06	21.7193	103586	135100	62855.8	154573	61816.6	5.86235e+07	1.30759e+07	6.78949e+06
5.00mm_LUNG_Scan2_AACFO	12.2285	104.742	981.332	-250.433	242.21	-0.231877	2.11013	-338.748	224.407	-0.009845	2.02267	0.377021	0.71449	0.890805	0.777819	0	0	0	0	0	0	0.098935	0.901065	757.314	0.343673	218.458	6207.83	29292.6	33206.3	73770.6	159285	248867	456.586	0.013615	0.863008	1.96393	0.018677	0.955948	0.014657	16008.6	40.3688	158058	217955	71163.5	190802	152312	1.32117e+08	4.07374e+07	2.61665e+07
5.00mm_LUNG_Scan2_AACFU	43.3016	784.683	13133.3	-31.7175	148.839	-1.60179	5.81254	-0.645517	113.922	-2.06049	9.31231	0.359239	0.916667	0.921805	0.588074	0.000711	0.004087	0.02719	0.056336	0.116048	0.316332	0.403412	0.075706	782.876	0.358866	240.398	10338	37991.3	17355.9	38657.9	211165	79213.8	287.498	0.001074	0.183837	2.19231	0.001229	0.188687	0.095041	14457.5	5.17598	131122	233585	106735	106782	77388.4	2.3964e+07	1.03022e+07	8.73246e+06
5.00mm_LUNG_Scan2_AACFZ	17.6269	245.5	2267.65	-518.151	179.804	0.665416	3.81805	-470.728	167.416	-0.023975	3.12811	0.374378	0.607819	0.93356	0.791859	0	0	0	0	0.010143	0.090095	0.580549	0.319212	373.502	0.458633	187.286	2523.12	12168.8	7883.86	25426	92972.7	71503.6	298.326	0.005601	0.294809	1.99044	0.009267	0.246803	0.036016	10901.4	23.8669	48205.5	60595.3	46639.1	57195.5	28391.9	9.16415e+07	2.69508e+07	1.08178e+07
5.00mm_LUNG_Scan2_AACGA	29.6214	476.232	7708.96	-143.76	239.735	-0.841669	3.03569	-268.657	215.101	-0.209501	2.61042	0.316479	0.872138	0.771011	0.412847	0.012703	0.009154	0.023912	0.041098	0.177844	0.364095	0.297964	0.069307	682.148	0.458591	279.835	9495.45	29303.3	34451.2	63413.7	188162	259501	410.731	0.002144	0.413557	1.96908	0.002718	0.466664	0.045765	26110.1	11.216	144174	130694	94823.2	192632	158545	1.47276e+08	4.5832e+07	2.51955e+07
5.00mm_LUNG_Scan2_AACIF	49.0316	1604.03	32327.2	-31.9856	134.662	-1.87638	8.23184	-39.4831	96.9357	-2.49101	13.3291	0.371152	0.754907	0.955513	0.748235	0.006998	0.016459	0.032271	0.071669	0.130378	0.229005	0.434292	0.078797	691.174	0.414195	311.299	7133.35	16599.8	14103.4	32338.7	88111.1	79087.4	224.729	0.000501	0.107418	2.21393	0.00065	0.081121	0.135032	16571.5	5.13528	88086.8	109121	76660.3	101077	65488.6	1.47089e+07	4.83374e+06	4.54898e+06
5.00mm_LUNG_Scan2_AACIK	32.1707	814.897	15304.5	-293.24	237.974	-0.176821	2.41123	-307.036	250.546	-0.240046	2.39902	0.314405	0.735035	0.851913	0.546559	0.034441	0.044455	0.054843	0.077024	0.168273	0.229761	0.319326	0.064296	597.278	0.378951	227.38	5455.56	23050.8	19007.3	51657.5	156281	117329	437.55	0.000841	0.312753	2.06587	0.001272	0.384606	0.14101	25322.5	4.43195	111984	123483	99223.3	147128	78101.4	1.48316e+08	6.03305e+07	3.31801e+07
5.00mm_STANDARD_Scan1_AABHS	38.6413	1257.58	21983.6	-292.663	223.803	-0.748263	3.1837	-373.068	259.962	-0.576257	2.49108	0.354547	0.55091	0.875	0.777744	0.006623	0.008561	0.014699	0.041835	0.154902	0.308189	0.369407	0.093523	699.818	0.263403	186.07	3659.98	11765.5	7042.17	16627.7	105610	56695.4	212.905	0.001217	0.1057	1.81528	0.003143	0.221669	0.069117	6533.22	8.29534	36637.3	61078.1	26005.2	31547.5	27918.3	8.31637e+07	1.05554e+07	2.46836e+06
5.00mm_STANDARD_Scan1_AABRJ	61.0966	3198.25	85960	-32.483	130.58	-2.29682	7.78139	11.0094	77.6954	-4.02816	20.165	0.371735	0.432557	0.948516	0.807135	0.006774	0.039749	0.058474	0.06953	0.143405	0.257221	0.364647	0.05988	850.212	0.25258	181.961	2453.01	5989.83	5161.01	10145.3	41363.8	43492.5	78.2682	0.000283	0.039749	1.88433	0.000323	0.059798	0.399521	2144.79	2.71188	27291.9	35320.2	18162.6	35380.5	20304.1	8.32898e+06	1.00429e+06	256147
5.00mm_STANDARD_Scan1_AABRT	29.6386	555.303	7168.57	-84.7058	136.311	-1.20267	3.7927	-40.353	112.16	-1.46515	4.35852	0.383079	0.764671	0.929945	0.728252	0	0	0	0	0.023501	0.165468	0.621583	0.189448	728.974	0.258379	301.772	7871.9	15622.4	18256.5	26748.5	118259	97747.6	148.898	0.004495	0.174263	1.80782	0.00657	0.160418	0.03009	2653.92	11.8366	81570.7	102850	57012.2	110924	55496.9	2.54301e+07	3.47905e+06	1.01074e+06
5.00mm_STANDARD_Scan1_AABSP	56.9959	2122.5	46609.1	-21.3822	102.751	-2.21626	7.68978	-16.3479	89.1022	-2.12523	7.19122	0.352847	0.743031	0.871735	0.634071	0.013151	0.035518	0.054063	0.0825	0.15938	0.275149	0.326177	0.054063	737.198	0.278839	293.306	6365.24	15394.9	14389.9	22054.4	92056.1	89004.9	90.8574	0.000576	0.04292	2.01102	0.000723	0.062625	0.213677	2083.78	2.84027	67142.3	85422.6	42385.1	91121.9	49639.7	8.00047e+06	1.26722e+06	589355
5.00mm_STANDARD_Scan1_AABST	32.3153	421.294	7335.93	-33.1891	119.508	-2.16948	7.52844	-5.23855	104.856	-3.29373	13.7162	0.327738	0.912292	0.947605	0.652331	0.000247	0.005186	0.004693	0.021981	0.10447	0.428995	0.354162	0.080267	744.697	0.334692	265.031	15684	60154	18061.2	52053.5	340069	87852	110.877	0.002912	0.146823	1.68666	0.003565	0.113278	0.040813	2882.91	12.6032	168690	357180	120044	96097.9	101439	7.10453e+06	2.78218e+06	962752
5.00mm_STANDARD_Scan1_AABSX	11.6311	108.526	760.122	-78.674	134.379	-1.65158	5.02862	-59.728	107.154	-1.85793	6.242	0.414888	0.589009	0.968992	0.974808	0	0	0	0	0	0	0.0125	0.9875	601.352	0.362086	409.721	8992.15	36601.6	47512.4	47471.6	170934	113850	161.013	0.036059	0.410712	1.64586	0.042527	0.404696	0.006789	1804.81	50.7969	155896	162864	85454.9	253390	121873	1.42221e+07	4.4802e+06	953275
5.00mm_STANDARD_Scan1_AABTI	83.0858	4956.56	144148	-2.38948	90.9923	-2.95491	12.7993	18.9868	68.436	-4.25253	24.3345	0.364836	0.655032	0.932845	0.713398	0.004543	0.039695	0.089594	0.099658	0.128521	0.230974	0.335174	0.071214	740.931	0.30382	285.267	5984	10490	13317.9	20623.2	59995	78336.5	72.1498	0.000227	0.032325	1.92514	0.000277	0.017144	0.320572	3483.53	3.0662	54484.8	63827.7	33723.8	73564.6	46823.3	7.91622e+06	1.38158e+06	576526
5.00mm_STANDARD_Scan1_AABTL	92.0948	5147.13	145854	-8.2991	103	-2.87747	11.5464	2.74213	75.5771	-3.39513	15.9981	0.365252	0.781701	0.957433	0.692053	0.019898	0.028771	0.05082	0.078516	0.141615	0.261988	0.351439	0.065071	781.055	0.304767	257.981	3550.55	11721.2	6999.22	14635.1	77659.8	49848.8	82.3756	0.000248	0.040167	2.07461	0.000278	0.028621	0.347168	3713.37	3.11072	45273.8	81248.7	29985.3	34492.3	35369.1	6.27607e+06	1.09961e+06	497627
5.00mm_STANDARD_Scan1_AABUQ	36.2244	1139.07	22271.5	-59.3183	138.406	-1.71816	5.21973	-11.9579	100.899	-3.04947	12.4736	0.382978	0.480987	0.944767	0.83946	0	0	0.001259	0.006293	0.0236	0.113279	0.595028	0.260541	773.493	0.289347	261.547	6327.45	13840.7	12528.3	29777	101487	93696.6	132.597	0.001895	0.113125	1.90268	0.002185	0.140236	0.07029	3357.48	8.19039	56563.5	54227.8	47866.4	69102.7	55057	9.36308e+06	2.14368e+06	767121
5.00mm_STANDARD_Scan1_AABUS	34.0912	791.757	9933.63	-175.116	193.272	-0.640194	2.13799	-98.4697	147.51	-1.27676	3.70139	0.365696	0.792546	0.902732	0.708326	0	0	0.002414	0.02494	0.121078	0.235318	0.384151	0.2321	763.221	0.230708	215.884	5966.06	12566.5	10685.1	25194.4	75688.2	76347	162.607	0.003689	0.191404	1.78356	0.006971	0.255802	0.031575	3147.91	13.299	61243.5	67569	38947.4	69131.5	69326.1	2.74059e+07	5.09534e+06	1.18435e+06
5.00mm_STANDARD_Scan1_AABUY	67.6533	3047.9	70367.7	-36.2397	106.326	-2.10175	7.05106	-4.88183	75.6632	-3.57964	17.5053	0.363965	0.75583	0.954019	0.769138	0.003203	0.016786	0.03857	0.071374	0.138775	0.245771	0.398257	0.087007	664.131	0.263145	358.16	5515.27	12030.6	10535.2	23547.5	73788.2	63394.4	84.8373	0.000538	0.049246	1.93874	0.000706	0.052359	0.201106	2266.52	3.8214	58573.5	57345.9	35432.8	87308.1	54207.3	7.57714e+06	1.17847e+06	505244
5.00mm_STANDARD_Scan1_AABVA	29.2558	427.952	6971.59	-129.025	148.166	-0.855902	2.7861	-78.8333	133.079	-1.33861	3.82833	0.366859	0.850425	0.909789	0.709931	0	0	0	0	0.01968	0.165437	0.674662	0.140221	711.917	0.271102	277.06	8422.07	19798.8	21168.7	29275	124813	155314	178.823	0.005589	0.277828	1.83704	0.007794	0.275882	0.031661	2857.2	10.4289	81046.4	83270.8	55700.2	90915.7	94298.8	3.56014e+07	5.61374e+06	2.14219e+06
5.00mm_STANDARD_Scan1_AABVO	13.8125	180.96	1643.79	-185.014	164.193	-0.446307	2.3805	-75.5488	129.458	-1.51285	4.72543	0.405091	0.192616	0.959821	0.945492	0	0	0	0	0	0	0.027372	0.972628	701.123	0.324925	280.142	5269.8	22676.7	24383.1	52787.8	114667	128595	181.277	0.019183	0.235204	1.7571	0.028963	0.323905	0.010405	2793.2	36.6252	71438.6	86861.8	67970.1	69932.9	60989.4	3.49673e+07	4.35781e+06	879481
5.00mm_STANDARD_Scan1_AABVS	50.6933	1881.05	23267.1	-233.425	215.803	-0.743526	2.66846	-252.014	252.749	-0.688962	2.26632	0.335857	0.72228	0.87729	0.589351	0.028156	0.034229	0.037173	0.074899	0.154214	0.296283	0.313029	0.056496	592.839	0.307381	262.147	4842.76	12815.8	10838.6	17892.6	95475.6	97730.9	213.651	0.001252	0.185456	1.88895	0.002549	0.271603	0.078542	5694.66	6.41342	65227.9	122699	33527.9	62748.4	41936.4	9.53347e+07	1.51344e+07	4.56817e+06
5.00mm_STANDARD_Scan1_AABVU	32.0375	362.785	4511.18	-307.443	198.591	-0.143063	1.8906	-272.214	166.24	-0.248486	2.1675	0.35665	0.941358	0.840836	0.553046	0	0	0	0.009375	0.1025	0.18375	0.506875	0.1975	606.721	0.260716	248.455	5236.96	15464.4	9576.12	19954.7	125346	59465.2	174.181	0.00546	0.180845	1.82315	0.015214	0.279292	0.026962	3105.95	20.3193	63360.2	117746	33292.8	55948.9	46453.1	4.23052e+07	7.52544e+06	1.45944e+06
5.00mm_STANDARD_Scan1_AABVW	29.1054	566.756	8252.07	-83.4256	145.062	-1.36369	4.13176	-87.276	161.256	-1.6152	4.78004	0.354909	0.751829	0.885677	0.681302	0	0.004195	0.003896	0.016482	0.099191	0.332035	0.41804	0.126161	670.123	0.275809	318.604	12307.7	17698.7	40315.1	36585.5	97202.8	232326	129.192	0.00327	0.133978	1.85766	0.005313	0.140658	0.033077	2951.39	13.4712	139432	80614.6	104185	289343	83585.7	1.90437e+07	3.32152e+06	1.12041e+06
5.00mm_STANDARD_Scan1_AABWD	10.6999	104.726	387.86	-348.247	152.809	-0.509508	2.77392	-348.247	152.809	-0.509508	2.77392	0.464393	0.490826	0.937853	0.85287	0	0	0	0	0	0	1	0	554.255	0.419238	185.55	8918.11	10491.2	16953	19450.2	96570.7	121961	280.651	0.034747	0.546822	1.97371	0.06029	0.491289	0.007766	3546.19	51.4554	68743.9	36337.7	38352.4	168541	31744.9	4.4047e+07	2.37716e+07	4.32682e+06
5.00mm_STANDARD_Scan1_AABWJ	20.0198	355.029	4658.5	-159.229	162.827	-0.830389	3.0706	-165.462	169.362	-1.22405	4.22185	0.393956	0.288634	0.936471	0.841087	0	0	0	0	0	0.004153	0.579734	0.416113	596.509	0.373738	379.632	7928.56	14092.3	17973.1	35083.3	96817.8	126976	191.405	0.00585	0.251607	1.85804	0.011487	0.235385	0.019968	4031.82	19.6289	72046.8	78494.1	45891.6	89303.1	74498.2	4.30892e+07	9.19017e+06	2.45851e+06
5.00mm_STANDARD_Scan1_AABWS	51.0833	1560.42	31142.8	-45.2444	119.256	-1.97149	7.58882	-58.2074	113.251	-1.59296	5.54255	0.331372	0.818781	0.861973	0.581682	0.011888	0.027484	0.072745	0.118879	0.196641	0.225652	0.247028	0.097721	610.009	0.29475	402.003	8073.19	17993.5	17401.1	27514.5	113266	113480	119.574	0.000852	0.070846	1.85919	0.001183	0.06181	0.103106	4591.44	8.10825	86762	102177	64258.8	101972	78640.4	2.29331e+07	3.93744e+06	1.20324e+06
5.00mm_STANDARD_Scan1_AABWV	39.4319	1373.67	15457.6	-67.2738	116.835	-1.398	4.55002	-33.8943	99.9553	-2.11828	7.65992	0.354545	0.481979	0.944162	0.788101	0.000923	0.002307	0.003692	0.011075	0.041532	0.319335	0.535302	0.085833	546.86	0.293586	437.122	7980.05	20247.7	18305.2	35753.8	113394	138100	134.42	0.002401	0.14147	1.88468	0.003915	0.132329	0.053441	2091.47	6.20063	104673	131413	72709.6	136961	77609.1	2.59005e+07	4.6761e+06	1.74271e+06
5.00mm_STANDARD_Scan1_AABXA	49.3654	1630.97	25219.2	-55.2959	154.256	-1.86715	5.68944	-2.6391	84.313	-2.88884	12.4759	0.379315	0.748624	0.877309	0.663513	0	0.001309	0.006021	0.025393	0.079319	0.197644	0.481414	0.208901	788.099	0.287668	247.124	5330.75	12160.9	12968.6	19585.3	79337.9	106591	111.137	0.001541	0.097305	1.79967	0.001999	0.125112	0.071889	2707.2	9.41547	58604.8	53817.7	37552.5	93427.8	49621.2	1.66866e+07	1.95694e+06	591296
5.00mm_STANDARD_Scan1_AABXI	18.0258	260.856	1699.18	-510.928	171.379	0.531024	2.40851	-445.191	174.735	0.232306	2.03338	0.380419	0.584659	0.92963	0.835136	0	0	0	0	0	0	0.42549	0.57451	563.676	0.258732	126.462	2162.01	7695	6220.94	10119.3	50293.5	35098.2	205.794	0.016517	0.221449	1.83573	0.032266	0.342986	0.02881	3405.73	38.3029	36206.1	59580.8	18992.5	40916.1	25334.9	7.34665e+07	1.22052e+07	3.49971e+06
5.00mm_STANDARD_Scan1_AABYX	36.3433	1132.4	21672.2	16.552	135.069	-0.738408	5.47774	34.3092	150.255	-0.861039	5.73378	0.377206	0.567835	0.930394	0.755508	0	0	0.000358	0.003218	0.030032	0.14158	0.66178	0.163032	682.371	0.311662	393.962	10977	27964.2	21025.5	41429.5	152989	136639	152.552	0.002185	0.130259	1.85056	0.003174	0.068243	0.033435	6051.47	11.9759	105602	149705	53665.6	130966	88072.3	2.20195e+07	5.02656e+06	2.11134e+06
5.00mm_STANDARD_Scan1_AABZT	40.2348	1193.94	30427.3	-29.0039	121.146	-2.21089	7.47598	3.54065	93.1278	-3.63031	17.1207	0.36745	0.662484	0.946075	0.792977	0.003681	0.020341	0.027121	0.045331	0.10771	0.282642	0.419411	0.093762	729.725	0.292941	306.848	8620.61	21002.2	12576.4	32239.4	133794	88432.9	106.704	0.001121	0.088883	1.80583	0.001362	0.088549	0.103733	2602.58	6.38431	85090.1	101729	68795.4	109712	60123.6	1.28653e+07	1.9699e+06	622140
5.00mm_STANDARD_Scan1_AACFI	49.2965	1521.47	38340.6	-9.38371	103.294	-2.92359	12.9657	7.65759	79.989	-2.78944	14.9036	0.363365	0.779507	0.922358	0.710257	0.000527	0.011938	0.034586	0.057409	0.13764	0.257022	0.433638	0.06724	762.715	0.286478	271.858	7542.26	16414.2	11718.9	28045.4	99960.8	81780.2	83.1258	0.000846	0.048101	1.82736	0.00103	0.02796	0.092111	3854.29	11.5771	93539.9	162062	72346	70180.2	69571.4	1.4194e+07	2.39424e+06	819875
5.00mm_STANDARD_Scan1_AACFM	35.289	532.998	3753.91	-226.547	192.176	-0.336758	2.28205	-251.618	172.021	-0.3078	2.75251	0.343422	0.920159	0.820313	0.473576	0	0	0	0	0.109669	0.306177	0.452999	0.131155	676.678	0.223099	255.395	6462.7	19045.5	9976.94	25004.3	137278	70476.7	135.983	0.005876	0.138012	1.76135	0.013998	0.198645	0.019008	2682.65	24.0831	79062.4	155282	54018.1	51624	55325.4	2.87546e+07	3.47688e+06	638513
5.00mm_STANDARD_Scan1_AACFO	10.8086	90.1903	778.056	-279.3	157.206	0.120003	2.06833	-206.834	155.664	-0.295665	1.98482	0.393758	0.665487	0.92638	0.860073	0	0	0	0	0	0	0.317254	0.682746	766.853	0.219718	199.429	8525.95	15167.6	19278	27776.5	158475	100818	224.354	0.020015	0.359193	1.8351	0.034782	0.364514	0.014947	2969.27	34.631	91157.3	147471	40074.8	112419	64664.3	6.77918e+07	1.15317e+07	1.50059e+06
5.00mm_STANDARD_Scan1_AACFU	49.9944	941.655	14548	-25.9521	111.743	-1.97202	6.58087	-1.37859	97.3058	-2.98508	12.9867	0.361414	0.928254	0.888631	0.566731	0	0.002924	0.008772	0.013784	0.061821	0.284879	0.46533	0.16249	698.986	0.331517	334.438	12201.7	47110.6	14860.3	27868.4	245252	67051.4	109.416	0.002644	0.105601	1.87315	0.003862	0.078629	0.038351	2481.89	10.442	127599	239473	81516.6	91878.1	97528	7.79258e+06	2.24479e+06	844587
5.00mm_STANDARD_Scan1_AACFZ	17.2195	222.384	1351.75	-515.575	112.023	0.54259	3.50053	-502.528	102.442	-0.146909	2.58236	0.389759	0.657642	0.956012	0.872379	0	0	0	0	0	0	0.726064	0.273936	300.889	0.413859	200.381	2562.85	8658.26	7217.64	13613	73003	50587.5	161.339	0.014712	0.144273	1.9022	0.030641	0.167695	0.02236	1841.5	22.739	27406.8	34516.1	27994.4	26112.7	21003.8	2.86723e+07	6.55222e+06	2.08885e+06
5.00mm_STANDARD_Scan1_AACGA	25.0676	336.34	8002.59	-180.155	190.85	-0.686154	2.67523	-283.28	118.978	-0.158016	2.79471	0.347509	0.853029	0.768889	0.50631	0	0	0	0.001784	0.049251	0.515346	0.342256	0.091363	667.98	0.363274	275.484	8728.68	16810	22343.4	34665.3	118927	190853	264.791	0.003915	0.319797	1.74712	0.005764	0.351327	0.033318	7499.23	13.2909	89153.9	93601.9	60127.7	127272	75614.6	1.04317e+08	2.22435e+07	6.86029e+06
5.00mm_STANDARD_Scan1_AACIF	48.3386	1604.88	33587.3	-11.778	104.112	-2.3682	8.60167	20.0472	63.9004	-3.26146	14.9898	0.376388	0.732722	0.953983	0.794654	0.00483	0.011986	0.016458	0.041682	0.1	0.273882	0.464937	0.086225	689.828	0.306822	344.773	6843.14	11929.4	11297.9	28492.7	73269.6	81021.3	89.4721	0.000826	0.063758	1.96061	0.001109	0.0569	0.132892	1980.64	5.00273	64554	81668.3	65205.2	66432.5	44909.9	9.33591e+06	1.22785e+06	397632
5.00mm_STANDARD_Scan1_AACIK	30.2712	499.733	16374.3	-318.395	176.114	-0.227305	2.50052	-280.391	175.839	-0.355217	2.3334	0.33067	0.858749	0.832203	0.558004	0.004788	0.009768	0.027964	0.038307	0.124306	0.300134	0.431143	0.063015	594.432	0.30561	216.7	4503.77	13833.7	10250.2	21875.4	87093.8	79202.4	252.661	0.001478	0.183987	1.95124	0.003226	0.247981	0.095854	6049.73	5.21996	57045.7	65910.2	53199.5	68534	40539.3	6.04336e+07	1.63678e+07	5.81964e+06
5.00mm_STANDARD_Scan2_AABHS	38.4609	1355.97	22303.4	-267.901	195.174	-0.262983	2.17668	-274.39	193.88	-0.357763	2.313	0.35253	0.281396	0.723692	0.793934	0.002971	0.009904	0.022285	0.059921	0.15203	0.259822	0.376032	0.11654	689.879	0.278374	188.415	4024.74	12503.7	7373.65	21095.7	103820	61387	217.406	0.001258	0.165397	1.84191	0.002783	0.280204	0.113745	4794.47	4.41135	44381.9	72810.4	33799.3	40087.5	30830.4	5.3067e+07	9.35563e+06	2.84455e+06
5.00mm_STANDARD_Scan2_AABRJ	60.2959	3246.81	86595.5	-40.4966	148.518	-2.55373	9.39857	4.31212	84.6394	-3.7478	17.4207	0.36893	0.434861	0.941468	0.793604	0.009879	0.039263	0.055348	0.067887	0.130011	0.292698	0.345703	0.058514	853.239	0.246802	176.705	2670.34	6314.14	6134.79	10392.8	43550.2	47111.1	74.6813	0.000283	0.036481	1.87261	0.000316	0.054639	0.342774	2945.53	4.55674	27128.9	32481.5	19445.4	36222.9	20365.9	7.91744e+06	934207	235820
5.00mm_STANDARD_Scan2_AABRT	30.0179	603.659	8398.62	-115.401	167.159	-1.05292	3.16335	-60.2193	146.484	-1.82469	5.83373	0.36899	0.731048	0.908521	0.707254	0	0	0	0.013694	0.052613	0.24036	0.531892	0.161441	681.977	0.258212	332.989	7391.48	14732	18240.2	25049.5	86785.4	123771	150.739	0.003541	0.17699	1.84015	0.005708	0.196828	0.032711	3293.24	12.986	78351.2	83154.6	47671.1	115372	67206.8	3.03092e+07	4.25018e+06	1.50721e+06
5.00mm_STANDARD_Scan2_AABSP	51.8521	2155.61	44266.1	-30.7774	119.378	-2.16466	7.43497	4.4439	81.1734	-3.19721	14.2431	0.361446	0.657172	0.905451	0.688377	0.016072	0.03146	0.04719	0.076029	0.149892	0.271059	0.339793	0.067708	739.312	0.272531	287.772	6327.77	14786.5	12121.7	25751.1	89036.5	69906.9	93.0217	0.000601	0.047996	2.01921	0.000764	0.063734	0.17409	2938.71	4.76678	56831.9	72310.1	49618.5	61369.4	44029.9	8.87481e+06	1.31377e+06	608066
5.00mm_STANDARD_Scan2_AABST	35.199	454.447	8802.51	-19.1422	110.316	-2.53326	9.22334	-2.28129	91.7127	-3.36794	14.6682	0.332175	0.9308	0.911656	0.55469	0	0.004293	0.006907	0.01792	0.137577	0.429718	0.364383	0.039201	753.537	0.327001	276.46	11820	62737.4	17475.6	43198.7	347502	86597	103.375	0.00202	0.115044	1.68555	0.002345	0.096397	0.061372	2681.32	10.1702	195968	481187	98214.1	129837	74634.6	6.89095e+06	2.29838e+06	701588
5.00mm_STANDARD_Scan2_AABSX	10.9715	92.3974	1037.82	-51.2602	129.831	-1.48258	4.81549	-21.6842	129.816	-1.67604	5.40981	0.399108	0.608698	0.95	0.931644	0	0	0	0	0	0	0.118993	0.881007	641.234	0.350479	414.974	16567.5	37588.8	46387.9	30547.4	260133	224204	167.693	0.025014	0.331852	1.71753	0.032519	0.326491	0.008301	2167.16	36.2065	210761	273626	146420	182276	240720	1.31121e+07	4.7022e+06	1.96804e+06
5.00mm_STANDARD_Scan2_AABTI	84.9882	5070.05	140528	-2.48699	90.1186	-2.92803	12.1731	18.6325	73.142	-4.18885	23.4126	0.360364	0.642872	0.935523	0.715297	0.007272	0.044129	0.074071	0.080345	0.143152	0.252299	0.334783	0.062807	745.71	0.297495	280.749	5937.4	10573.8	13655	21133	62736.5	86346.6	70.0246	0.000232	0.03293	1.92566	0.00028	0.023082	0.379133	2474.79	2.0487	57072	59230.2	34297.4	86197.7	48562.7	6.92161e+06	1.2e+06	521563
5.00mm_STANDARD_Scan2_AABTL	89.3954	5094.24	141343	-10.3859	102.099	-2.72637	10.2715	8.56565	76.9501	-3.84343	19.0424	0.362164	0.762695	0.955844	0.760205	0.018788	0.029328	0.04555	0.066722	0.156356	0.273302	0.330675	0.076162	776.116	0.302017	260.491	3781.01	11535.7	7041.68	16129.3	72760	50053	84.0605	0.000264	0.036303	2.09036	0.000293	0.046146	0.435518	2431.45	2.01743	46558.8	79685	30892.7	38037.6	37620	5.67734e+06	1.0914e+06	489503
5.00mm_STANDARD_Scan2_AABUQ	38.9937	1307.89	22825.2	-72.0089	151.771	-1.50805	4.33388	-30.4209	129.062	-2.14167	6.87819	0.377854	0.445793	0.948182	0.833528	0	0	0	0.017751	0.060729	0.145438	0.582996	0.193086	806.134	0.27914	230.006	4812.56	12750.8	11221.2	17261.5	92924.8	78441.7	146.491	0.00198	0.160785	1.82714	0.002304	0.173158	0.068252	3473.37	8.01384	51768.3	67391.9	41296	54334.3	44051.2	1.5721e+07	2.83324e+06	810670
5.00mm_STANDARD_Scan2_AABUS	32.0827	588.525	10473.9	-200.089	218.447	-0.737287	2.40356	-175.896	176.872	-1.13197	3.51264	0.356645	0.769119	0.88806	0.586474	0	0	0.009482	0.042305	0.115244	0.194019	0.39132	0.247629	754.884	0.229525	216.664	5642.91	10882.9	12021.2	21906.3	70423.7	88495.2	174.363	0.003671	0.187033	1.76716	0.007348	0.296943	0.028224	3735.66	15.7264	53018.3	53883.6	43824.9	70315.6	44049	4.03668e+07	5.58219e+06	1.59076e+06
5.00mm_STANDARD_Scan2_AABUY	66.5336	2908.86	74280.3	-33.508	104.727	-2.17061	7.62463	-4.16112	83.2161	-3.30262	15.0138	0.371309	0.747669	0.959128	0.771705	0.002918	0.006604	0.008447	0.033635	0.113347	0.264783	0.457994	0.110121	657.683	0.268794	367.87	5774.59	11630.1	10300.2	22364.5	75765.3	63777.5	90.5279	0.000603	0.054125	1.94502	0.000792	0.05319	0.180517	2309.87	3.79374	55238.3	48088.3	35929.2	79947.4	56988.4	9.35562e+06	1.345e+06	562147
5.00mm_STANDARD_Scan2_AABVA	28.8303	506.782	7226.51	-129.006	153.885	-0.917024	2.9154	-82.7354	155.283	-1.57569	4.57752	0.361303	0.768167	0.921788	0.741384	0	0	0	0	0.014324	0.166048	0.691777	0.127851	707.002	0.272089	281.067	8482.04	21489.6	21079.7	28593.1	164467	153314	191.77	0.005399	0.274134	1.77978	0.00707	0.289949	0.032641	3214.64	10.5697	95827	110346	51661.5	146568	74732.8	3.59242e+07	6.46563e+06	2.18265e+06
5.00mm_STANDARD_Scan2_AABVO	14.2476	170.165	1752.2	-206.542	171.923	-0.384533	2.36345	-78.8406	138.515	-1.61112	5.00844	0.40538	0.491795	0.962791	0.951564	0	0	0	0	0	0	0.034672	0.965328	667.81	0.3361	304.092	7859.02	20975	15392	50841.4	151453	112701	182.9	0.018728	0.275736	1.73992	0.03184	0.320393	0.009224	3024.32	39.7215	79429.3	76728.1	91695.9	86260.2	63033.2	3.31371e+07	5.36571e+06	1.26635e+06
5.00mm_STANDARD_Scan2_AABVS	47.7829	1088.27	19465.7	-177.75	179.915	-0.975603	3.27277	-121.827	171.655	-1.96316	6.89327	0.315779	0.910635	0.813472	0.483855	0.026893	0.03662	0.037574	0.072859	0.128552	0.334541	0.307839	0.051879	628.137	0.296929	285.79	6327.19	16323.5	16564	29828.1	113663	119148	204.901	0.001629	0.212122	1.83793	0.002673	0.206267	0.063458	6151.84	7.86695	100973	174519	53349.6	109676	66347.5	7.47061e+07	1.23419e+07	3.95785e+06
5.00mm_STANDARD_Scan2_AABVU	31.1481	393.629	3720.03	-270.686	203.328	-0.370897	2.08092	-172.553	174.175	-0.830174	2.86017	0.358043	0.919684	0.900172	0.593236	0	0	0	0	0.030469	0.232785	0.566728	0.170018	621.475	0.244375	280.737	5424.29	14531.1	10311.8	17538.3	113577	50899.8	172.976	0.006383	0.176497	1.78699	0.018975	0.26244	0.018028	2972.51	27.169	63206.6	106883	47705.4	43110	55128.3	4.15031e+07	6.15712e+06	1.34107e+06
5.00mm_STANDARD_Scan2_AABVW	26.5543	468.595	7568.18	-63.61	128.986	-1.61982	5.34327	-64.2365	113.397	-1.19271	3.45271	0.353202	0.759396	0.914611	0.746395	0	0	0	0	0.042319	0.360953	0.454836	0.141892	665.527	0.30234	343.343	14663.9	21871.5	49082.6	40164	108868	274333	129.72	0.003882	0.150977	1.8103	0.005488	0.13359	0.031758	2901.6	13.7002	130053	107417	98598.6	218642	95553.9	1.70667e+07	2.62801e+06	893247
5.00mm_STANDARD_Scan2_AABWD	8.91297	67.2978	315.428	-354.57	108.342	-0.870772	3.44685	-347.569	110.159	-0.976354	3.66456	0.395687	0.493523	0.95082	0.920288	0	0	0	0	0	0	0.010417	0.989583	497.343	0.379442	202.77	14194.5	27906.5	15105.7	110604	113102	69476.3	215.304	0.042201	0.571472	1.87904	0.061335	0.41	0.01007	1717.55	31.5531	92343.2	124981	126353	79956.3	38081.7	2.53825e+07	1.06975e+07	1.21798e+06
5.00mm_STANDARD_Scan2_AABWJ	23.3234	381.869	4586.58	-118.944	131.223	-0.739085	2.73334	-128.942	111.514	-0.488336	2.537	0.377514	0.701456	0.847418	0.658314	0	0	0	0	0.004178	0.104457	0.548747	0.342618	603.674	0.355001	378.505	9635.06	23861.2	25275.3	33360.2	179316	166498	183.976	0.00609	0.215403	1.85681	0.009541	0.236722	0.029305	2593.09	9.52075	108055	132623	88973.8	134687	75935.9	3.72575e+07	9.39464e+06	2.71528e+06
5.00mm_STANDARD_Scan2_AABWS	55.1783	1462.82	28515.9	-56.0595	130.031	-1.73713	6.31836	-143.801	170.003	-1.18166	4.68499	0.344577	0.897139	0.81048	0.473484	0.012953	0.020287	0.041667	0.110955	0.195849	0.256398	0.276998	0.080836	656.062	0.291974	352.633	6082.65	13379.9	13628.8	21978.2	94505.2	99316.1	132.205	0.00102	0.092181	1.85401	0.001307	0.082144	0.09802	4669.87	7.96339	67151.6	78906.9	49544.3	89644.9	50510.2	3.10236e+07	5.08832e+06	1.61839e+06
5.00mm_STANDARD_Scan2_AABWV	42.133	1479.32	16809.2	-64.9944	118.655	-1.26033	3.88916	-33.3694	95.36	-1.51157	4.78396	0.358999	0.521848	0.900517	0.704551	0	0	0	0.010689	0.041283	0.311095	0.50387	0.133063	550.433	0.301277	430.513	8485.04	21187.4	15714.8	33392.5	131486	106760	124.268	0.002085	0.110228	1.88733	0.003287	0.116449	0.061277	2018.23	5.97418	97996.4	137695	93610.2	98212.8	62467.6	2.43504e+07	4.43302e+06	1.59042e+06
5.00mm_STANDARD_Scan2_AABXA	45.4786	1538.01	22329.8	-48.41	134.106	-1.91272	6.0406	-13.1611	114.039	-3.14255	13.4845	0.373003	0.698982	0.923235	0.712577	0	0	0.006275	0.016258	0.047347	0.256703	0.497718	0.175699	803.777	0.268418	235.037	5956.94	15254.7	11730.7	29280	94359.4	82312.6	115.398	0.001748	0.1281	1.80633	0.002192	0.109749	0.068573	2633.59	9.13415	68936	88450.4	43868.4	82450.4	60975	1.91246e+07	1.96487e+06	625057
5.00mm_STANDARD_Scan2_AABXI	18.8481	251.2	1443.2	-487.064	167.579	0.202024	1.9413	-430.598	155.904	-0.126966	2.0382	0.38596	0.655731	0.895911	0.772143	0	0	0	0	0	0	0.704626	0.295374	518.213	0.276095	134.807	3061.98	9351.25	7264.9	12810.5	42729.8	39117	221.21	0.01983	0.330648	1.86246	0.033443	0.401153	0.020166	3264.16	33.5775	33632.6	51973.5	28592.8	29649	24315	4.90167e+07	1.40955e+07	3.94925e+06
5.00mm_STANDARD_Scan2_AABYX	37.9228	1150.44	22535.3	18.1386	133.274	-0.647424	5.042	59.0304	135.958	-0.252885	5.17642	0.374118	0.639174	0.920653	0.737055	0.00531	0.002323	0.007965	0.012944	0.058414	0.269499	0.549286	0.093926	669.37	0.313372	409.849	10255.2	26112.2	22227.4	37788.6	171927	132809	159.17	0.002125	0.127187	1.84675	0.003167	0.07049	0.034208	6148.3	10.6011	109519	108212	69734.2	171231	88898.4	2.18413e+07	5.05746e+06	2.02392e+06
5.00mm_STANDARD_Scan2_AABZT	39.6185	1181.28	25213.2	-25.0342	123.22	-2.19689	7.40729	3.33187	87.7546	-2.86174	11.3071	0.367971	0.642136	0.966073	0.858056	0.00044	0.00286	0.019358	0.035856	0.087769	0.313242	0.427189	0.113286	718.641	0.287485	322.551	8548.53	25237.4	13742.3	29223.9	146303	89882.5	99.6062	0.001343	0.083149	1.84492	0.001599	0.083834	0.087639	2536.8	9.08996	96615.6	170940	60981.2	85712.3	68828.4	1.32106e+07	1.38846e+06	451323
5.00mm_STANDARD_Scan2_AACFI	55.8089	1834.5	36656.6	-1.59236	91.3157	-3.14212	13.5809	14.6388	55.5445	-3.66314	18.1816	0.360849	0.75143	0.880661	0.630991	0.004417	0.022823	0.025216	0.047304	0.131235	0.286214	0.420762	0.061292	757.122	0.283987	282.198	7535.48	18242.6	13047.4	23213.9	126163	83433.8	73.6196	0.000828	0.047056	1.85365	0.001042	0.034145	0.118108	2252.81	7.93491	106860	226784	65179.9	75589.3	59887.6	8.9155e+06	1.99954e+06	703528
5.00mm_STANDARD_Scan2_AACFM	27.6699	382.812	3095.7	-153.919	177.428	-0.880509	2.8474	-65.608	116.794	-1.25801	3.92948	0.359563	0.862461	0.858993	0.535827	0	0	0	0	0.022989	0.361351	0.515805	0.099856	716.939	0.233804	273.125	7516.98	21977	11974.1	30983.4	139465	63999.2	148.882	0.007047	0.178498	1.7564	0.015301	0.205777	0.015264	2549	24.2393	81502.5	129897	76337.1	64330.6	55445.4	2.47616e+07	3.48927e+06	590445
5.00mm_STANDARD_Scan2_AACFO	10.6342	82.2449	871.516	-273.676	167.604	0.030561	2.0057	-346.706	148.78	0.046589	1.98564	0.391149	0.665583	0.912752	0.823476	0	0	0	0	0	0	0.169257	0.830743	748.566	0.236027	216.505	7491.28	26353.2	20988	14555.7	180118	156277	229.491	0.017944	0.33708	1.87412	0.034416	0.416162	0.014288	3425.63	33.1816	106482	168153	63428.7	135985	58360.2	6.49302e+07	1.41066e+07	2.45386e+06
5.00mm_STANDARD_Scan2_AACFU	47.4731	838.37	13386.3	-40.3798	123.782	-1.98896	6.62083	-17.2685	109.694	-2.7984	10.8184	0.361282	0.912252	0.90796	0.572639	0.001694	0.002965	0.002118	0.0072	0.060568	0.249047	0.545532	0.130877	752.26	0.329177	271.185	13383.5	50454.4	14610	40183.9	248964	69076	125.643	0.002875	0.1349	1.84691	0.003895	0.093167	0.034866	3385.19	13.4085	119136	241450	89936.9	68840.7	76315.7	9.71082e+06	2.60202e+06	765318
5.00mm_STANDARD_Scan2_AACFZ	17.3369	244.787	2278.81	-521.479	125.027	0.474845	3.07201	-507.294	119.948	-0.168982	2.58204	0.380194	0.527193	0.958457	0.87932	0	0	0	0	0	0	0.511551	0.488449	352.04	0.368464	200.357	3176.64	10190.4	7480.22	16576.2	70313.6	57892.9	182.425	0.010374	0.170858	1.8854	0.020004	0.172526	0.028963	2766.55	19.843	34656.2	38623.5	33275.1	34772.1	31954	5.17733e+07	1.00193e+07	3.10625e+06
5.00mm_STANDARD_Scan2_AACGA	23.9591	357.644	5611.32	-138.15	167.876	-0.996071	3.38626	-115.45	172.501	-1.18077	3.77709	0.349575	0.762263	0.864532	0.63266	0	0	0	0.000952	0.038553	0.334603	0.466921	0.158972	693.682	0.324234	292.115	10808	21790.5	26393.6	51813.2	135441	210014	234.988	0.005373	0.374212	1.70613	0.007669	0.312299	0.025031	5749.99	16.1603	119855	78874.4	101835	184443	114270	5.93677e+07	1.22254e+07	3.92117e+06
5.00mm_STANDARD_Scan2_AACIF	46.8016	1475.51	31742.6	-11.7036	98.2895	-2.34843	8.27431	19.7207	59.6994	-3.43969	16.247	0.374104	0.751756	0.9375	0.747053	0.013065	0.016369	0.028533	0.056765	0.119688	0.265505	0.416579	0.082595	683.47	0.291921	349.91	6067.45	12105.5	11707.3	26962.4	85341.4	70141.9	81.6444	0.000708	0.044898	1.96199	0.000946	0.057472	0.173098	1505.57	3.56878	60668.2	77714	63228.3	55648.7	46082	7.59352e+06	952338	331527
5.00mm_STANDARD_Scan2_AACIK	32.9198	448.921	16425.6	-315.714	171.1	-0.322267	2.57975	-391.816	146.608	-0.303312	2.51866	0.324836	0.924374	0.823105	0.510158	0.022239	0.024812	0.026282	0.043374	0.133431	0.27789	0.419041	0.051277	569.219	0.302816	237.528	5836.04	15257.2	11663.2	25520.6	112589	83099.2	234.525	0.001461	0.161339	1.94959	0.003235	0.242091	0.098518	5249.2	4.94472	73109.3	82516.2	59715.4	111031	39174.3	5.13516e+07	1.3414e+07	5.22878e+06
[truncated: 40 more columns]

## Sheet: Sheet1
AACODE
Uni
Perp
Bi
Vol
Intensity_Mean
Intensity_SD
Intensity_Skewness
Intensity_Kurtorsis
Intensity_Peak-Pos
Intensity_Mean_MaxD
Intensity_SD_MaxD
Intensity_Skewness_MaxD
Intensity_Kurtorsis_MaxD
Intensity_Peak-Pos_MaxD
Area_MaxD
Shape_Compact-Factor
Shape_Eccentricity_MaxD
Shape_Solidity_MaxD
Shape_Round-Factor_MaxD
Shape_Short-Axis.Long-Axis
Shape_Short-Axis.Mid-Axis
Shape_Tumor-Vol.Box-Vol
Boundary_Radius_Change_Mean_Step3
Boundary_Radius_Change_Max_Step3
Boundary_Radius_Mean
Boundary_Radius_Std
Shape_SI2
Shape_SI3
Shape_SI4
Shape_SI5
Shape_SI6
Shape_SI7
Shape_SI8
Shape_SI9
Boundary_BBAID-d5
Boundary_Grad-Strength-Mean-d2
Boundary_Grad-Strength-SD-d2
Boundary_Abs-Grad-Strength-Mean-d2
Boundary_Abs-Grad-Strength-SD-d2
Boundary_Sigmoid-Amplitude-Mean-d5
Boundary_Sigmoid-Amplitude-SD-d5
Boundary_Sigmoid-Slope-Mean-d5
Boundary_Sigmoid-Slope-SD-d5
Boundary_Sigmoid-Offset-Mean-d5
Boundary_Sigmoid-Offset-SD-d5
Wavelet_DWF-D
Wavelet_DWF-V
Wavelet_DWF-H
Wavelet_DWF-LD
Wavelet_DWF-LV
Wavelet_DWF-LH
Wavelet_DWF-LLD
Wavelet_DWT-D
Wavelet_DWT-V
Wavelet_DWT-H
Wavelet_DWT-LD
Wavelet_DWT-LV
Wavelet_DWT-LH
EdgeFreq_Mean-d1
EdgeFreq_Coarseness-d1
EdgeFreq_Contrast-d1
EdgeFreq_Mean-d4
EdgeFreq_Coarseness-d4
EdgeFreq_Contrast-d4
Fractal_Dimension-Mean
Fractal_Dimension-SD
GTDM_Coarseness-d1
GTDM_Contrast-d1
GTDM_Busyness-d1
GTDM_Complexity-d1
GTDM_Strength-d1
GTDM_Coarseness-d4
GTDM_Contrast-d4
GTDM_Busyness-d4
GTDM_Complexity-d4
GTDM_Strength-d4
Gabor_Energy-sum-w3
Gabor_Energy-dir0-w3
Gabor_Energy-dir45-w3
Gabor_Energy-dir90-w3
Gabor_Energy-dir135-w3
Gabor_Energy-sum-w5
Gabor_Energy-dir0-w5
Gabor_Energy-dir45-w5
Gabor_Energy-dir90-w5
Gabor_Energy-dir135-w5
Laws_Energy-1
Laws_Energy-2
Laws_Energy-3
Laws_Energy-4
Laws_Energy-5
Laws_Energy-6
Laws_Energy-7
Laws_Energy-8
Laws_Energy-9
Laws_Energy-10
Laws_Energy-11
Laws_Energy-12
Laws_Energy-13
Laws_Energy-14
LoG_MGI-s1
LoG_Entropy-s1
LoG_Uniformity-s1
LoG_MGI-s2
LoG_Entropy-s2
LoG_Uniformity-s2
LoG_MGI-s3
LoG_Entropy-s3
LoG_Uniformity-s3
LoG_MGI-s4
LoG_Entropy-s4
LoG_Uniformity-s4
Run_SPE
Run_LPE
Run_GLU
Run_PLU
Run_PP
Spatial_Corr-d1
Spatial_Corr-d4
GLCM_ASM-mean-d1
GLCM_Contrast-mean-d1
GLCM_Corr-mean-d1
GLCM_Sum-Squares-mean-d1
GLCM_Homogeneity-mean-d1
GLCM_IDM-mean-d1
GLCM_Sum-Average-mean-d1
GLCM_Sum-Variance-mean-d1
GLCM_Sum-Entropy-mean-d1
GLCM_Entropy-mean-d1
GLCM_Diff-Variance-mean-d1
GLCM_Diff-Entropy-mean-d1
GLCM_IMC1-mean-d1
GLCM_IMC2-mean-d1
GLCM_MCC-mean-d1
GLCM_Max-Prob-mean-d1
GLCM_Cluster-Tendency-mean-d1
GLCM_ASM-mean-d4
GLCM_Contrast-mean-d4
GLCM_Corr-mean-d4
GLCM_Sum-Squares-mean-d4
GLCM_Homogeneity-mean-d4
GLCM_IDM-mean-d4
GLCM_Sum-Average-mean-d4
GLCM_Sum-Variance-mean-d4
GLCM_Sum-Entropy-mean-d4
GLCM_Entropy-mean-d4
GLCM_Diff-Variance-mean-d4
GLCM_Diff-Entropy-mean-d4
GLCM_IMC1-mean-d4
GLCM_IMC2-mean-d4
GLCM_MCC-mean-d4
GLCM_Max-Prob-mean-d4
GLCM_Cluster-Tendency-mean-d4
